# Supplementary material for: Microbiome landscape of lesions and adjacent normal mucosal areas in oral lichen planus patient
Source: Front Microbiol. 2022 Oct 20;13:992065. doi: 10.3389/fmicb.2022.992065 (PMC9630593; doi:10.3389/fmicb.2022.992065)
Supplement: Supplementary file 2 [file Table_1.xlsx]

## Sheet: Clinical data
Table S1. Clinical data of 77 OLP patients and 76 healthy control population involved in this manuscript
OLP patients					Healthy control population
Patients	Gender	Age	with erosive		Number	Gender	Age
#1	female	47	No		#1	female	48
#2	male	46	No		#2	female	50
#3	female	49	No		#3	female	46
#4	female	63	No		#4	female	47
#5	female	63	No		#5	female	45
#6	female	65	Yes		#6	female	51
#7	male	25	Yes		#7	female	51
#8	female	57	Yes		#8	female	51
#9	female	49	No		#9	female	46
#10	female	52	No		#10	female	50
#11	female	60	Yes		#11	female	49
#12	female	40	Yes		#12	female	49
#13	male	51	No		#13	female	46
#14	male	30	Yes		#14	female	47
#15	female	50	No		#15	female	51
#16	male	50	No		#16	female	51
#17	male	51	No		#17	female	48
#18	female	57	Yes		#18	female	45
#19	female	48	Yes		#19	female	47
#20	female	57	Yes		#20	female	54
#21	male	56	Yes		#21	female	50
#22	female	55	No		#22	female	48
#23	female	52	Yes		#23	female	45
#24	male	42	Yes		#24	female	46
#25	female	66	No		#25	female	47
#26	female	57	No		#26	female	50
#27	female	27	No		#27	female	55
#28	female	49	Yes		#28	female	50
#29	male	31	Yes		#29	female	49
#30	male	54	No		#30	female	48
#31	male	64	No		#31	female	46
#32	male	52	Yes		#32	female	55
#33	female	61	No		#33	female	54
#34	female	61	Yes		#34	female	52
#35	male	64	Yes		#35	female	46
#36	female	62	No		#36	female	50
#37	male	46	No		#37	female	50
#38	male	47	No		#38	female	53
#39	male	33	Yes		#39	female	53
#40	female	46	No		#40	female	48
#41	female	27	No		#41	female	50
#42	female	54	Yes		#42	female	52
#43	male	47	Yes		#43	male	55
#44	female	61	Yes		#44	male	45
#45	female	30	No		#45	male	50
#46	female	43	No		#46	male	43
#47	female	65	No		#47	male	39
#48	female	60	No		#48	male	51
#49	female	58	Yes		#49	male	38
#50	male	43	Yes		#50	male	37
#51	male	49	Yes		#51	male	52
#52	female	59	No		#52	male	40
#53	female	42	Yes		#53	male	54
#54	female	57	Yes		#54	male	35
#55	male	62	No		#55	male	42
#56	female	29	No		#56	male	42
#57	female	26	No		#57	male	35
#58	female	55	Yes		#58	male	42
#59	male	59	No		#59	male	47
#60	male	65	No		#60	male	53
#61	male	56	No		#61	male	45
#62	male	61	Yes		#62	male	43
#63	male	56	No		#63	male	52
#64	male	65	Yes		#64	male	51
#65	male	48	No		#65	male	55
#66	male	63	Yes		#66	male	53
#67	male	65	Yes		#67	male	53
#68	male	51	Yes		#68	male	48
#69	male	48	No		#69	male	48
#70	male	36	No		#70	male	51
#71	male	51	Yes		#71	male	54
#72	male	51	No		#72	male	49
#73	male	38	No		#73	male	53
#74	male	50	No		#74	male	49
#75	male	38	No		#75	male	56
#76	male	62	Yes		#76	male	52
#77	male	60	Yes
