# Supplementary material for: Microbiome landscape of lesions and adjacent normal mucosal areas in oral lichen planus patient
Source: Front Microbiol. 2022 Oct 20;13:992065. doi: 10.3389/fmicb.2022.992065 (PMC9630593; doi:10.3389/fmicb.2022.992065)
Supplement: Supplementary file 4 [file Table_3.XLSX]

## Sheet: phylum
Table S3. Annotated checklists of microbes at the levels of phylum, class, order, family, genus and species
Taxonomy	OLP.1	OLP.2	OLP.3	OLP.4	OLP.5	OLP.6	OLP.7	OLP.8	OLP.9	OLP.10	OLP.11	OLP.12	OLP.13	OLP.14	OLP.15	OLP.16	OLP.17	OLP.18	OLP.19	OLP.20	OLP.21	OLP.22	OLP.23	OLP.24	OLP.25	OLP.26	OLP.27	OLP.28	OLP.29	OLP.30	OLP.31	OLP.32	OLP.33	OLP.34	OLP.35	OLP.36	OLP.37	OLP.38	OLP.39	OLP.40	OLP.41	OLP.42	OLP.43	OLP.44	OLP.45	OLP.46	OLP.47	OLP.48	OLP.49
Proteobacteria	26888	19136	31929	34658	5673	30360	8417	11179	35977	41761	14990	21212	10184	31061	12232	10488	4408	37186	33947	17953	7461	10370	27504	22825	9160	4218	10005	30210	6182	22389	6313	11805	8885	5070	2864	8452	19528	15799	18516	12995	18602	17134	25331	24649	12532	3242	30761	9103	26046
Firmicutes	27431	31350	8458	7370	22393	14354	20170	10375	11495	7338	13547	11352	17354	20820	18090	18240	19110	7016	19628	15497	4284	8558	4271	13079	11192	7108	6253	4069	6798	10644	8267	7695	13756	8780	8343	4689	7108	6465	7466	6209	4604	11724	12083	5417	32378	8961	11194	34432	3892
Bacteroidota	9459	10037	6401	19232	18975	17870	15029	23728	5082	9762	19759	18849	21018	10117	17956	15186	34037	15396	7499	22757	15018	11081	6528	6673	7722	12199	13192	5378	11210	6143	9834	11198	11933	11999	20979	7944	9560	11148	9638	21162	15496	8947	4735	7165	1555	16122	5972	3494	6051
Actinobacteriota	1453	2188	8167	1824	8596	1118	8774	3905	11398	2502	9247	6704	6793	1793	3330	10785	1828	3578	2759	4944	3908	5002	3048	3733	11278	11555	4274	5962	6232	4249	5397	4544	6369	7107	2732	4707	5301	5143	6490	3300	3345	3661	2710	2956	3412	3187	793	1767	2232
Fusobacteriota	880	1276	1519	2387	4671	550	525	8486	1181	3358	2506	2269	239	1490	585	7810	709	2366	1965	3815	9962	427	1728	455	333	252	2098	301	788	1062	279	855	407	1384	5543	4505	342	2627	597	833	2505	1298	787	3248	1557	6851	2177	1891	7601
Campilobacterota	913	759	299	719	1983	1517	1141	5418	367	898	2758	2692	2794	1207	2854	1791	1537	669	265	580	1085	148	181	145	105	118	277	87	206	77	106	171	180	1075	553	763	337	166	54	450	149	172	71	274	89	358	190	135	3532
Gemmatimonadota	37	36	223	18	170	47	1465	12	9	30	45	24	89	48	97	15	62	12	11	1	291	859	411	563	775	1127	722	173	748	333	880	736	888	751	286	138	757	412	510	417	479	658	369	320	82	482	54	107	130
Desulfobacterota	1111	653	166	257	1371	1436	1242	160	198	737	1493	1721	4557	1225	2844	1291	1568	369	205	170	20	90	28	54	67	110	44	18	72	44	112	84	103	63	41	43	87	42	38	51	52	61	29	41	10	43	6	11	22
Spirochaetota	36	963	12	53	369	101	322	545	9	141	2233	1070	40	13	412	908	40	20	53	0	417	60	29	103	45	68	51	32	36	21	79	170	67	90	115	518	55	30	17	28	32	122	26	260	17	45	26	137	47
Patescibacteria	26	24	20	1	36	7	2	179	32	96	52	31	11	15	2	6	0	147	48	17	464	66	17	10	18	34	1567	37	26	29	11	16	27	19	43	40	11	49	32	89	296	44	17	43	7	153	21	15	0
Acidobacteriota	18	34	114	6	399	24	65	10	9	17	41	90	74	37	36	13	46	17	13	11	47	111	47	75	87	135	104	29	104	43	98	103	116	74	43	32	102	52	66	42	65	93	41	53	9	58	18	25	32
Myxococcota	6	12	29	0	174	42	296	5	5	39	41	13	38	29	28	13	66	11	3	1	35	85	102	86	68	134	88	28	132	43	111	56	86	113	52	28	89	45	56	56	70	60	42	55	17	52	13	21	20
Deferribacterota	129	85	19	25	109	148	110	14	11	50	115	179	387	126	295	73	99	21	27	15	3	13	6	7	10	21	4	4	13	6	23	8	12	10	7	7	16	8	11	3	6	9	9	8	0	11	2	5	1
Nitrospirota	1	5	2	0	167	7	7	1	0	0	20	0	1	0	15	2	4	0	2	0	11	14	14	13	22	20	22	4	26	6	30	22	15	8	6	4	21	10	16	11	17	6	4	8	3	15	2	4	4
Fibrobacterota	7	4	7	0	0	13	28	1	1	5	0	1	35	3	25	1	6	2	0	0	7	24	9	18	34	25	19	6	22	8	38	28	28	25	9	4	37	14	23	18	13	24	12	8	2	20	3	5	3
Chloroflexi	0	16	87	0	62	0	16	0	0	5	1	0	0	0	0	0	0	6	0	0	14	27	17	8	31	20	26	11	33	16	23	27	45	32	11	6	25	10	39	17	13	20	11	20	0	18	1	1	3
Bdellovibrionota	15	3	5	0	12	48	37	2	2	6	17	16	0	17	0	12	0	0	0	0	3	22	6	11	3	7	15	1	10	1	12	9	14	9	1	0	10	4	3	25	13	11	11	9	1	3	2	4	5
Cyanobacteria	0	8	1	0	1	0	0	1	0	8	6	0	18	5	0	0	0	0	0	0	11	14	6	7	8	6	14	1	8	5	10	23	28	33	11	5	5	7	15	6	5	13	4	5	0	13	2	0	9
Entotheonellaeota	0	0	0	0	37	0	0	0	0	0	0	0	19	0	0	0	0	0	0	0	1	12	3	13	11	17	9	0	16	3	13	16	8	10	0	2	8	4	9	4	4	16	3	3	1	5	1	2	1
Verrucomicrobiota	0	1	3	0	43	0	15	0	2	0	0	5	9	0	14	0	10	1	0	0	2	6	2	8	5	13	12	1	16	5	8	3	13	3	2	3	18	3	2	5	2	13	3	5	0	5	0	1	0
Elusimicrobiota	0	0	9	0	4	0	0	0	0	0	0	11	0	0	17	10	0	0	0	0	4	4	6	2	2	4	6	2	5	4	10	18	10	10	0	0	3	5	2	3	2	2	2	0	1	1	1	1	1
NB1-j	4	3	3	1	117	16	58	2	1	7	13	6	1	6	0	13	21	4	0	0	0	0	0	0	0	0	0	0	1	0	0	0	4	5	1	0	1	1	0	0	2	1	2	0	0	0	0	0	0
SAR324_clade(Marine_group_B)	0	10	0	0	78	7	7	0	0	4	0	0	1	0	0	0	5	0	1	0	0	0	0	1	2	4	0	0	5	0	1	4	2	2	0	0	0	0	0	0	0	3	2	0	0	0	0	0	0
MBNT15	0	0	1	0	43	0	12	0	0	0	0	0	0	0	0	0	0	0	0	1	0	0	0	4	2	4	5	2	2	2	0	2	2	1	1	0	5	0	1	0	0	2	4	3	0	2	0	0	0
RCP2-54	0	0	0	0	5	0	0	0	0	0	0	0	0	0	0	9	5	0	0	0	0	2	0	6	3	1	6	0	8	0	2	6	2	2	0	0	4	1	4	2	6	1	2	0	1	2	0	1	0
Dependentiae	0	0	2	0	46	0	0	0	0	9	0	0	0	0	0	0	0	0	0	0	0	0	0	0	0	0	0	0	0	0	3	0	0	0	0	0	0	0	0	1	0	0	0	0	0	0	0	0	0
Latescibacterota	0	0	3	0	0	5	1	0	0	0	0	14	0	0	0	0	0	0	0	0	0	0	6	0	0	0	1	0	0	0	0	8	0	0	0	0	0	0	0	0	0	0	0	0	2	0	0	1	0
Planctomycetota	0	0	0	0	2	0	1	0	0	0	0	0	0	0	0	0	0	0	0	0	1	1	0	3	0	2	12	1	0	0	0	0	0	2	0	1	0	0	0	0	0	3	1	0	0	3	0	0	0
Armatimonadota	0	0	0	0	0	1	0	0	0	10	0	0	0	0	0	0	0	0	0	0	0	0	0	0	0	3	1	0	10	0	0	0	0	0	0	0	0	0	1	0	1	0	0	0	0	0	0	0	0
Marinimicrobia_(SAR406_clade)	0	0	0	0	0	0	0	0	0	0	0	0	0	0	0	0	0	0	0	0	0	0	4	0	0	0	0	0	0	1	0	0	0	0	0	0	0	0	0	0	0	0	0	0	0	0	0	0	1
Methylomirabilota	0	0	0	0	0	0	0	0	0	0	0	0	0	0	0	0	0	0	0	0	0	0	0	0	2	0	0	0	0	0	0	0	0	0	0	0	0	0	0	0	0	0	0	0	0	0	0	0	0
Zixibacteria	0	0	0	0	20	0	0	0	0	0	0	0	0	0	0	0	6	0	0	0	0	0	0	0	0	0	0	0	0	0	0	0	0	0	0	0	0	0	0	0	0	0	0	0	0	0	0	0	0
Synergistota	0	0	0	0	0	0	0	0	0	0	0	0	0	0	0	0	0	0	0	0	0	0	0	0	0	0	0	0	0	0	0	0	1	0	0	0	0	0	0	0	0	0	0	0	0	1	0	0	0
Cloacimonadota	0	0	0	0	0	0	4	0	1	0	0	0	1	0	7	0	0	1	1	1	0	0	0	0	0	0	0	0	0	0	0	0	0	0	0	0	0	0	0	0	0	0	0	0	0	0	0	0	0
Sva0485	0	0	0	0	0	0	0	0	0	0	0	0	0	0	0	0	0	0	0	0	0	0	0	0	0	0	0	0	0	0	0	0	0	0	0	0	0	0	0	0	0	0	0	0	0	0	0	0	0
FW113	0	0	0	0	0	0	0	0	0	0	0	0	0	0	0	0	0	0	0	0	0	0	0	0	0	0	0	0	0	0	0	0	0	0	0	0	0	0	0	0	0	0	0	0	0	0	0	0	0
Hydrogenedentes	0	0	0	0	0	0	0	0	0	0	0	0	0	0	0	0	0	0	0	0	0	0	0	0	0	0	0	0	0	0	0	0	0	0	0	0	0	0	0	0	0	0	0	0	0	0	0	0	0
WPS-2	0	0	0	0	0	0	0	0	0	0	0	0	0	0	0	0	0	0	0	0	0	0	0	0	0	0	0	0	0	0	0	0	0	0	0	0	0	0	0	0	0	0	0	0	0	0	0	0	0
Deinococcota	9	0	0	0	1	0	0	0	0	0	0	0	0	0	0	0	0	0	0	0	0	0	0	0	0	0	0	0	0	0	0	0	0	0	0	0	0	0	0	0	0	0	0	0	0	0	0	0	0
TX1A-33	0	0	0	0	0	0	0	0	0	0	0	0	0	0	0	0	0	0	0	0	0	0	0	0	0	0	0	0	0	0	0	0	0	0	0	0	0	0	0	0	0	0	0	0	0	0	0	0	0
Calditrichota	0	0	0	0	8	0	0	0	0	0	0	0	0	0	0	0	0	0	0	0	0	0	0	0	0	0	0	0	0	0	0	0	0	0	0	0	0	0	0	0	0	0	0	0	0	0	0	0	0
Caldisericota	0	0	0	0	0	0	0	0	0	0	0	0	0	0	0	0	0	0	0	0	0	0	0	0	0	0	0	0	0	0	0	0	0	0	0	0	0	0	0	0	0	0	0	0	0	0	0	0	0
Abditibacteriota	0	0	0	0	0	0	0	0	0	0	0	0	0	0	0	0	0	0	0	0	0	0	0	0	0	0	0	0	0	0	0	0	0	0	0	0	0	0	0	0	0	0	0	0	0	0	0	0	0
Sumerlaeota	0	0	0	0	0	0	0	0	0	0	0	0	0	0	0	0	0	0	0	0	0	0	0	0	0	0	0	0	0	0	0	0	0	0	0	0	0	0	0	0	0	0	0	0	0	0	0	0	0
Other	140	62	75	28	202	123	379	16	25	82	146	120	357	151	191	114	218	33	19	16	32	123	47	72	69	126	76	24	88	34	123	77	147	82	29	23	105	44	54	19	59	56	46	33	13	38	15	21	27
[truncated: 181 more columns]

## Sheet: Top15_phylum
Table S3. Annotated checklists of microbes at the levels of phylum, class, order, family, genus and species
Taxonomy	OLP.1	OLP.2	OLP.3	OLP.4	OLP.5	OLP.6	OLP.7	OLP.8	OLP.9	OLP.10	OLP.11	OLP.12	OLP.13	OLP.14	OLP.15	OLP.16	OLP.17	OLP.18	OLP.19	OLP.20	OLP.21	OLP.22	OLP.23	OLP.24	OLP.25	OLP.26	OLP.27	OLP.28	OLP.29	OLP.30	OLP.31	OLP.32	OLP.33	OLP.34	OLP.35	OLP.36	OLP.37	OLP.38	OLP.39	OLP.40	OLP.41	OLP.42	OLP.43	OLP.44	OLP.45	OLP.46	OLP.47	OLP.48	OLP.49
Proteobacteria	26888	19136	31929	34658	5673	30360	8417	11179	35977	41761	14990	21212	10184	31061	12232	10488	4408	37186	33947	17953	7461	10370	27504	22825	9160	4218	10005	30210	6182	22389	6313	11805	8885	5070	2864	8452	19528	15799	18516	12995	18602	17134	25331	24649	12532	3242	30761	9103	26046
Firmicutes	27431	31350	8458	7370	22393	14354	20170	10375	11495	7338	13547	11352	17354	20820	18090	18240	19110	7016	19628	15497	4284	8558	4271	13079	11192	7108	6253	4069	6798	10644	8267	7695	13756	8780	8343	4689	7108	6465	7466	6209	4604	11724	12083	5417	32378	8961	11194	34432	3892
Bacteroidota	9459	10037	6401	19232	18975	17870	15029	23728	5082	9762	19759	18849	21018	10117	17956	15186	34037	15396	7499	22757	15018	11081	6528	6673	7722	12199	13192	5378	11210	6143	9834	11198	11933	11999	20979	7944	9560	11148	9638	21162	15496	8947	4735	7165	1555	16122	5972	3494	6051
Actinobacteriota	1453	2188	8167	1824	8596	1118	8774	3905	11398	2502	9247	6704	6793	1793	3330	10785	1828	3578	2759	4944	3908	5002	3048	3733	11278	11555	4274	5962	6232	4249	5397	4544	6369	7107	2732	4707	5301	5143	6490	3300	3345	3661	2710	2956	3412	3187	793	1767	2232
Fusobacteriota	880	1276	1519	2387	4671	550	525	8486	1181	3358	2506	2269	239	1490	585	7810	709	2366	1965	3815	9962	427	1728	455	333	252	2098	301	788	1062	279	855	407	1384	5543	4505	342	2627	597	833	2505	1298	787	3248	1557	6851	2177	1891	7601
Campilobacterota	913	759	299	719	1983	1517	1141	5418	367	898	2758	2692	2794	1207	2854	1791	1537	669	265	580	1085	148	181	145	105	118	277	87	206	77	106	171	180	1075	553	763	337	166	54	450	149	172	71	274	89	358	190	135	3532
Gemmatimonadota	37	36	223	18	170	47	1465	12	9	30	45	24	89	48	97	15	62	12	11	1	291	859	411	563	775	1127	722	173	748	333	880	736	888	751	286	138	757	412	510	417	479	658	369	320	82	482	54	107	130
Desulfobacterota	1111	653	166	257	1371	1436	1242	160	198	737	1493	1721	4557	1225	2844	1291	1568	369	205	170	20	90	28	54	67	110	44	18	72	44	112	84	103	63	41	43	87	42	38	51	52	61	29	41	10	43	6	11	22
Spirochaetota	36	963	12	53	369	101	322	545	9	141	2233	1070	40	13	412	908	40	20	53	0	417	60	29	103	45	68	51	32	36	21	79	170	67	90	115	518	55	30	17	28	32	122	26	260	17	45	26	137	47
Patescibacteria	26	24	20	1	36	7	2	179	32	96	52	31	11	15	2	6	0	147	48	17	464	66	17	10	18	34	1567	37	26	29	11	16	27	19	43	40	11	49	32	89	296	44	17	43	7	153	21	15	0
Acidobacteriota	18	34	114	6	399	24	65	10	9	17	41	90	74	37	36	13	46	17	13	11	47	111	47	75	87	135	104	29	104	43	98	103	116	74	43	32	102	52	66	42	65	93	41	53	9	58	18	25	32
Myxococcota	6	12	29	0	174	42	296	5	5	39	41	13	38	29	28	13	66	11	3	1	35	85	102	86	68	134	88	28	132	43	111	56	86	113	52	28	89	45	56	56	70	60	42	55	17	52	13	21	20
Deferribacterota	129	85	19	25	109	148	110	14	11	50	115	179	387	126	295	73	99	21	27	15	3	13	6	7	10	21	4	4	13	6	23	8	12	10	7	7	16	8	11	3	6	9	9	8	0	11	2	5	1
Nitrospirota	1	5	2	0	167	7	7	1	0	0	20	0	1	0	15	2	4	0	2	0	11	14	14	13	22	20	22	4	26	6	30	22	15	8	6	4	21	10	16	11	17	6	4	8	3	15	2	4	4
Fibrobacterota	7	4	7	0	0	13	28	1	1	5	0	1	35	3	25	1	6	2	0	0	7	24	9	18	34	25	19	6	22	8	38	28	28	25	9	4	37	14	23	18	13	24	12	8	2	20	3	5	3
[truncated: 181 more columns]

## Sheet: Top30_phylum
Table S3. Annotated checklists of microbes at the levels of phylum, class, order, family, genus and species
Taxonomy	OLP.1	OLP.2	OLP.3	OLP.4	OLP.5	OLP.6	OLP.7	OLP.8	OLP.9	OLP.10	OLP.11	OLP.12	OLP.13	OLP.14	OLP.15	OLP.16	OLP.17	OLP.18	OLP.19	OLP.20	OLP.21	OLP.22	OLP.23	OLP.24	OLP.25	OLP.26	OLP.27	OLP.28	OLP.29	OLP.30	OLP.31	OLP.32	OLP.33	OLP.34	OLP.35	OLP.36	OLP.37	OLP.38	OLP.39	OLP.40	OLP.41	OLP.42	OLP.43	OLP.44	OLP.45	OLP.46	OLP.47	OLP.48	OLP.49
Proteobacteria	26888	19136	31929	34658	5673	30360	8417	11179	35977	41761	14990	21212	10184	31061	12232	10488	4408	37186	33947	17953	7461	10370	27504	22825	9160	4218	10005	30210	6182	22389	6313	11805	8885	5070	2864	8452	19528	15799	18516	12995	18602	17134	25331	24649	12532	3242	30761	9103	26046
Firmicutes	27431	31350	8458	7370	22393	14354	20170	10375	11495	7338	13547	11352	17354	20820	18090	18240	19110	7016	19628	15497	4284	8558	4271	13079	11192	7108	6253	4069	6798	10644	8267	7695	13756	8780	8343	4689	7108	6465	7466	6209	4604	11724	12083	5417	32378	8961	11194	34432	3892
Bacteroidota	9459	10037	6401	19232	18975	17870	15029	23728	5082	9762	19759	18849	21018	10117	17956	15186	34037	15396	7499	22757	15018	11081	6528	6673	7722	12199	13192	5378	11210	6143	9834	11198	11933	11999	20979	7944	9560	11148	9638	21162	15496	8947	4735	7165	1555	16122	5972	3494	6051
Actinobacteriota	1453	2188	8167	1824	8596	1118	8774	3905	11398	2502	9247	6704	6793	1793	3330	10785	1828	3578	2759	4944	3908	5002	3048	3733	11278	11555	4274	5962	6232	4249	5397	4544	6369	7107	2732	4707	5301	5143	6490	3300	3345	3661	2710	2956	3412	3187	793	1767	2232
Fusobacteriota	880	1276	1519	2387	4671	550	525	8486	1181	3358	2506	2269	239	1490	585	7810	709	2366	1965	3815	9962	427	1728	455	333	252	2098	301	788	1062	279	855	407	1384	5543	4505	342	2627	597	833	2505	1298	787	3248	1557	6851	2177	1891	7601
Campilobacterota	913	759	299	719	1983	1517	1141	5418	367	898	2758	2692	2794	1207	2854	1791	1537	669	265	580	1085	148	181	145	105	118	277	87	206	77	106	171	180	1075	553	763	337	166	54	450	149	172	71	274	89	358	190	135	3532
Gemmatimonadota	37	36	223	18	170	47	1465	12	9	30	45	24	89	48	97	15	62	12	11	1	291	859	411	563	775	1127	722	173	748	333	880	736	888	751	286	138	757	412	510	417	479	658	369	320	82	482	54	107	130
Desulfobacterota	1111	653	166	257	1371	1436	1242	160	198	737	1493	1721	4557	1225	2844	1291	1568	369	205	170	20	90	28	54	67	110	44	18	72	44	112	84	103	63	41	43	87	42	38	51	52	61	29	41	10	43	6	11	22
Spirochaetota	36	963	12	53	369	101	322	545	9	141	2233	1070	40	13	412	908	40	20	53	0	417	60	29	103	45	68	51	32	36	21	79	170	67	90	115	518	55	30	17	28	32	122	26	260	17	45	26	137	47
Patescibacteria	26	24	20	1	36	7	2	179	32	96	52	31	11	15	2	6	0	147	48	17	464	66	17	10	18	34	1567	37	26	29	11	16	27	19	43	40	11	49	32	89	296	44	17	43	7	153	21	15	0
Acidobacteriota	18	34	114	6	399	24	65	10	9	17	41	90	74	37	36	13	46	17	13	11	47	111	47	75	87	135	104	29	104	43	98	103	116	74	43	32	102	52	66	42	65	93	41	53	9	58	18	25	32
Myxococcota	6	12	29	0	174	42	296	5	5	39	41	13	38	29	28	13	66	11	3	1	35	85	102	86	68	134	88	28	132	43	111	56	86	113	52	28	89	45	56	56	70	60	42	55	17	52	13	21	20
Deferribacterota	129	85	19	25	109	148	110	14	11	50	115	179	387	126	295	73	99	21	27	15	3	13	6	7	10	21	4	4	13	6	23	8	12	10	7	7	16	8	11	3	6	9	9	8	0	11	2	5	1
Nitrospirota	1	5	2	0	167	7	7	1	0	0	20	0	1	0	15	2	4	0	2	0	11	14	14	13	22	20	22	4	26	6	30	22	15	8	6	4	21	10	16	11	17	6	4	8	3	15	2	4	4
Fibrobacterota	7	4	7	0	0	13	28	1	1	5	0	1	35	3	25	1	6	2	0	0	7	24	9	18	34	25	19	6	22	8	38	28	28	25	9	4	37	14	23	18	13	24	12	8	2	20	3	5	3
Chloroflexi	0	16	87	0	62	0	16	0	0	5	1	0	0	0	0	0	0	6	0	0	14	27	17	8	31	20	26	11	33	16	23	27	45	32	11	6	25	10	39	17	13	20	11	20	0	18	1	1	3
Bdellovibrionota	15	3	5	0	12	48	37	2	2	6	17	16	0	17	0	12	0	0	0	0	3	22	6	11	3	7	15	1	10	1	12	9	14	9	1	0	10	4	3	25	13	11	11	9	1	3	2	4	5
Cyanobacteria	0	8	1	0	1	0	0	1	0	8	6	0	18	5	0	0	0	0	0	0	11	14	6	7	8	6	14	1	8	5	10	23	28	33	11	5	5	7	15	6	5	13	4	5	0	13	2	0	9
Entotheonellaeota	0	0	0	0	37	0	0	0	0	0	0	0	19	0	0	0	0	0	0	0	1	12	3	13	11	17	9	0	16	3	13	16	8	10	0	2	8	4	9	4	4	16	3	3	1	5	1	2	1
Verrucomicrobiota	0	1	3	0	43	0	15	0	2	0	0	5	9	0	14	0	10	1	0	0	2	6	2	8	5	13	12	1	16	5	8	3	13	3	2	3	18	3	2	5	2	13	3	5	0	5	0	1	0
Elusimicrobiota	0	0	9	0	4	0	0	0	0	0	0	11	0	0	17	10	0	0	0	0	4	4	6	2	2	4	6	2	5	4	10	18	10	10	0	0	3	5	2	3	2	2	2	0	1	1	1	1	1
NB1-j	4	3	3	1	117	16	58	2	1	7	13	6	1	6	0	13	21	4	0	0	0	0	0	0	0	0	0	0	1	0	0	0	4	5	1	0	1	1	0	0	2	1	2	0	0	0	0	0	0
SAR324_clade(Marine_group_B)	0	10	0	0	78	7	7	0	0	4	0	0	1	0	0	0	5	0	1	0	0	0	0	1	2	4	0	0	5	0	1	4	2	2	0	0	0	0	0	0	0	3	2	0	0	0	0	0	0
MBNT15	0	0	1	0	43	0	12	0	0	0	0	0	0	0	0	0	0	0	0	1	0	0	0	4	2	4	5	2	2	2	0	2	2	1	1	0	5	0	1	0	0	2	4	3	0	2	0	0	0
RCP2-54	0	0	0	0	5	0	0	0	0	0	0	0	0	0	0	9	5	0	0	0	0	2	0	6	3	1	6	0	8	0	2	6	2	2	0	0	4	1	4	2	6	1	2	0	1	2	0	1	0
Dependentiae	0	0	2	0	46	0	0	0	0	9	0	0	0	0	0	0	0	0	0	0	0	0	0	0	0	0	0	0	0	0	3	0	0	0	0	0	0	0	0	1	0	0	0	0	0	0	0	0	0
Latescibacterota	0	0	3	0	0	5	1	0	0	0	0	14	0	0	0	0	0	0	0	0	0	0	6	0	0	0	1	0	0	0	0	8	0	0	0	0	0	0	0	0	0	0	0	0	2	0	0	1	0
Planctomycetota	0	0	0	0	2	0	1	0	0	0	0	0	0	0	0	0	0	0	0	0	1	1	0	3	0	2	12	1	0	0	0	0	0	2	0	1	0	0	0	0	0	3	1	0	0	3	0	0	0
Armatimonadota	0	0	0	0	0	1	0	0	0	10	0	0	0	0	0	0	0	0	0	0	0	0	0	0	0	3	1	0	10	0	0	0	0	0	0	0	0	0	1	0	1	0	0	0	0	0	0	0	0
Marinimicrobia_(SAR406_clade)	0	0	0	0	0	0	0	0	0	0	0	0	0	0	0	0	0	0	0	0	0	0	4	0	0	0	0	0	0	1	0	0	0	0	0	0	0	0	0	0	0	0	0	0	0	0	0	0	1
[truncated: 181 more columns]

## Sheet: Class
Table S3. Annotated checklists of microbes at the levels of phylum, class, order, family, genus and species
Taxonomy	OLP.1	OLP.2	OLP.3	OLP.4	OLP.5	OLP.6	OLP.7	OLP.8	OLP.9	OLP.10	OLP.11	OLP.12	OLP.13	OLP.14	OLP.15	OLP.16	OLP.17	OLP.18	OLP.19	OLP.20	OLP.21	OLP.22	OLP.23	OLP.24	OLP.25	OLP.26	OLP.27	OLP.28	OLP.29	OLP.30	OLP.31	OLP.32	OLP.33	OLP.34	OLP.35	OLP.36	OLP.37	OLP.38	OLP.39	OLP.40	OLP.41	OLP.42	OLP.43	OLP.44	OLP.45	OLP.46	OLP.47	OLP.48	OLP.49
Gammaproteobacteria	26602	18852	31234	34584	4323	29741	6293	11119	35917	41569	14643	20756	9506	30865	11924	10316	3803	37108	33903	17934	7121	9434	27066	22177	8334	2950	9297	29967	5212	21951	5300	10904	7708	4256	2539	8160	18543	15324	17918	12482	18063	16413	24838	24153	12380	2623	30645	8924	25847
Bacteroidia	9421	10028	6390	19231	18825	17856	14513	23724	5080	9742	19718	18837	20947	10095	17910	15185	34014	15395	7498	22757	15001	11033	6502	6650	7684	12137	13158	5369	11172	6123	9793	11157	11883	11969	20976	7936	9518	11134	9623	21142	15471	8932	4722	7150	1551	16098	5970	3483	6048
Bacilli	21680	27802	6010	4659	15093	6381	6076	6146	9765	3564	4917	2251	2404	14583	6119	11104	2922	4615	18224	14297	1157	4000	1857	9766	7405	1047	2303	2776	1511	8403	3371	3116	7428	4207	5184	1493	2296	3797	4587	3385	1352	8190	9817	2256	31627	1382	10498	32974	2391
Clostridia	5727	3511	2404	1678	6708	7753	8233	3384	1718	3684	8442	8891	14928	6214	11907	6888	16115	2343	1345	1033	2968	4509	2394	3286	3762	6019	3912	1285	5262	2210	4849	4544	6263	4438	2824	3121	4778	2550	2854	2786	3206	3496	2261	3051	686	4085	668	1380	1415
Actinobacteria	1371	2104	7946	1616	6933	914	7672	3470	11372	2388	8980	6445	6390	1547	2918	10480	1604	3511	2717	4861	3081	2623	1914	2144	9364	8454	2234	5397	3669	3224	2633	2392	3489	4898	1861	4136	3103	4046	5019	2091	1974	2002	1632	1891	3163	1762	631	1475	1810
Fusobacteriia	880	1276	1519	2387	4671	550	525	8486	1181	3358	2506	2269	239	1490	585	7810	709	2366	1965	3815	9962	427	1728	455	333	252	2098	301	788	1062	279	855	407	1384	5543	4505	342	2627	597	833	2505	1298	787	3248	1557	6851	2177	1891	7601
Alphaproteobacteria	286	284	695	74	1335	619	2119	60	60	192	347	456	663	196	308	172	605	78	44	19	340	935	438	648	826	1268	708	243	970	438	1013	901	1177	812	325	292	985	475	593	513	539	721	493	496	152	616	116	179	199
Campylobacteria	913	759	299	719	1983	1517	1141	5418	367	898	2758	2692	2794	1207	2854	1791	1537	669	265	580	1085	148	181	145	105	118	277	87	206	77	106	171	180	1075	553	763	337	166	54	450	149	172	71	274	89	358	190	135	3532
Acidimicrobiia	31	11	86	2	261	51	868	5	5	25	49	30	21	36	27	17	41	9	7	4	367	971	464	616	742	1238	792	208	951	436	1057	824	1206	827	298	270	881	451	615	513	551	590	433	437	96	517	59	117	170
Thermoleophilia	2	15	80	2	28	20	69	5	7	6	3	34	17	2	6	2	17	5	1	1	283	850	451	561	684	1103	679	195	967	364	1008	768	986	816	277	179	824	399	513	402	445	621	397	381	76	465	56	108	128
Desulfovibrionia	1089	653	148	252	845	1431	1180	158	195	683	1422	1705	4502	1224	2830	1265	1559	367	203	167	18	80	25	49	64	102	38	18	65	42	102	72	93	55	36	39	82	41	30	47	51	52	23	33	10	41	4	10	20
Gemmatimonadetes	6	12	205	8	66	21	74	3	6	11	27	1	41	20	57	3	32	6	8	1	159	536	232	352	457	656	428	116	424	208	558	430	530	431	174	85	470	253	304	235	300	384	205	169	49	260	36	61	68
Spirochaetia	36	963	12	53	361	101	322	545	9	141	2233	1070	40	13	412	904	40	20	53	0	417	60	28	103	45	68	51	32	35	21	79	170	67	90	115	517	55	30	17	28	32	122	26	260	17	45	26	137	47
MB-A2-108	0	0	10	0	7	0	0	0	0	0	0	9	0	0	0	0	6	2	0	0	79	271	102	191	217	373	240	75	299	116	331	278	300	258	119	48	245	92	165	128	178	220	109	116	23	149	27	32	66
Negativicutes	11	19	9	1033	527	207	37	844	11	86	173	192	4	22	45	222	12	47	57	161	156	49	20	23	24	40	37	8	23	29	45	33	56	134	335	71	34	113	25	37	42	37	4	109	64	3490	27	76	83
Rubrobacteria	0	0	11	0	0	0	0	0	0	0	10	0	0	0	0	0	0	0	0	0	70	185	86	156	189	263	211	54	259	72	261	180	291	214	65	59	177	102	136	125	134	169	99	103	21	135	10	19	33
Coriobacteriia	49	58	34	204	1367	133	164	425	14	83	205	186	340	208	379	286	160	51	34	78	10	31	17	17	37	60	65	11	40	21	30	49	33	43	96	5	29	32	17	20	30	24	14	6	28	134	7	12	15
Gracilibacteria	25	21	3	0	0	1	1	157	30	95	52	31	11	4	2	3	0	146	47	15	459	55	10	5	6	15	1562	34	17	25	6	8	15	16	31	38	7	34	26	80	285	34	15	36	3	138	21	12	0
Longimicrobia	15	15	1	3	2	2	185	4	1	2	0	20	10	13	3	12	9	0	1	0	43	111	45	59	114	115	96	14	98	34	97	112	133	98	31	20	95	47	70	54	63	83	53	46	13	79	4	14	18
S0134_terrestrial_group	16	9	13	7	32	18	1206	4	2	4	18	3	24	15	37	0	21	5	2	0	32	99	50	72	78	156	76	17	94	38	82	71	80	88	45	13	80	41	51	41	49	61	49	50	10	48	5	12	19
Acidobacteriae	17	22	81	5	185	22	60	10	8	15	23	69	24	37	36	6	36	16	11	11	20	42	18	39	47	56	55	13	48	23	61	54	54	36	21	17	39	25	24	21	29	50	16	30	5	27	7	13	19
Polyangia	2	5	25	0	98	21	109	4	4	34	27	3	33	0	10	12	46	9	3	1	23	47	87	56	36	67	50	16	90	25	63	27	50	77	26	18	39	28	35	35	43	32	23	31	9	32	10	12	14
BD2-11_terrestrial_group	0	0	0	0	52	6	0	0	0	4	0	0	0	0	0	0	0	1	0	0	29	62	59	37	61	95	71	15	70	34	76	71	85	67	26	11	68	39	46	46	47	82	29	26	4	49	3	12	11
Limnochordia	6	18	34	0	40	13	5613	1	0	4	9	18	0	0	11	15	59	9	2	6	0	0	0	0	1	2	0	0	2	1	0	0	0	0	0	0	0	1	0	0	0	1	1	0	0	0	0	0	3
Deferribacteres	129	85	19	25	109	148	110	14	11	50	115	179	387	126	295	73	99	21	27	15	3	13	6	7	10	21	4	4	13	6	23	8	12	10	7	7	16	8	11	3	6	9	9	8	0	11	2	5	1
AKAU4049	0	0	3	0	0	0	0	1	0	1	0	0	14	0	0	0	0	0	0	0	24	43	20	30	47	63	33	9	37	13	44	37	46	46	7	8	36	19	23	30	11	31	26	18	4	34	5	5	11
Rhodothermia	26	6	2	0	40	10	505	2	0	15	14	9	57	19	36	1	3	0	1	0	16	40	19	21	34	47	27	8	37	17	36	38	45	22	2	8	33	11	13	19	16	15	10	15	4	23	2	9	2
Desulfuromonadia	22	0	16	2	315	0	48	2	0	39	60	7	55	1	9	16	8	2	1	2	2	9	2	5	3	8	6	0	0	2	10	11	10	8	5	1	4	1	6	3	1	8	6	5	0	2	0	0	2
Fibrobacteria	7	4	7	0	0	13	28	1	1	5	0	1	35	3	25	1	6	2	0	0	7	24	9	18	34	25	19	6	22	8	38	28	28	25	9	4	37	14	23	18	13	24	12	8	2	20	3	5	3
Nitrospiria	1	5	2	0	95	7	5	1	0	0	2	0	1	0	0	2	4	0	2	0	11	14	14	13	22	20	22	4	26	6	30	22	15	8	6	4	21	10	16	11	17	6	4	8	3	15	2	4	4
Holophagae	0	1	14	0	0	0	1	0	0	0	16	8	33	0	0	0	0	0	0	0	8	33	10	10	17	30	15	4	23	10	14	22	32	8	10	4	25	12	19	10	9	10	2	5	1	12	2	7	7
bacteriap25	0	0	2	0	43	11	0	0	0	5	7	0	5	22	0	1	2	0	0	0	8	19	7	18	17	43	20	8	20	13	19	12	24	22	19	5	28	11	12	12	17	18	12	9	8	11	2	4	3
Thermoanaerobaculia	1	1	2	0	116	1	0	0	0	0	2	0	0	0	0	0	3	1	0	0	7	24	11	9	10	32	23	4	25	8	13	17	21	20	10	10	19	14	14	6	15	19	16	12	0	13	5	4	4
Myxococcia	4	7	2	0	29	10	187	1	1	0	7	10	0	7	18	0	18	2	0	0	4	19	8	12	15	24	18	4	22	5	29	17	12	14	7	5	22	6	9	9	10	10	7	15	0	9	1	5	3
Anaerolineae	0	0	0	0	0	0	1	0	0	2	0	0	0	0	0	0	0	1	0	0	14	19	10	5	21	13	20	9	24	11	11	20	32	23	10	6	16	7	35	12	10	15	11	18	0	15	1	1	2
Saccharimonadia	1	3	17	1	15	6	1	22	2	1	0	0	0	11	0	3	0	1	1	2	5	10	7	5	8	18	5	3	9	4	5	8	12	3	9	2	4	15	6	9	11	10	2	7	4	14	0	3	0
Bdellovibrionia	15	1	1	0	7	18	26	2	2	6	7	8	0	17	0	3	0	0	0	0	1	19	3	6	3	5	11	1	6	1	6	9	5	7	1	0	6	0	2	25	8	9	8	3	0	3	1	1	1
Cyanobacteriia	0	8	1	0	1	0	0	1	0	2	6	0	18	5	0	0	0	0	0	0	7	12	5	3	4	6	11	1	7	4	5	20	27	25	10	5	5	2	10	6	5	12	4	5	0	12	2	0	6
Entotheonellia	0	0	0	0	37	0	0	0	0	0	0	0	19	0	0	0	0	0	0	0	1	12	3	13	11	17	9	0	16	3	13	16	8	10	0	2	8	4	9	4	4	16	3	3	1	5	1	2	1
Kapabacteria	1	1	8	1	23	2	5	1	1	0	1	0	1	3	10	0	8	1	0	0	1	8	7	1	4	15	7	1	1	3	5	3	5	8	1	0	9	3	2	1	9	0	3	0	0	1	0	2	1
Verrucomicrobiae	0	1	3	0	7	0	15	0	2	0	0	5	9	0	14	0	10	1	0	0	2	6	2	7	5	13	12	1	16	5	8	3	13	3	2	3	18	3	2	5	2	13	3	5	0	5	0	1	0
NB1-j	4	3	3	1	117	16	58	2	1	7	13	6	1	6	0	13	21	4	0	0	0	0	0	0	0	0	0	0	1	0	0	0	4	5	1	0	1	1	0	0	2	1	2	0	0	0	0	0	0
Oligoflexia	0	2	4	0	5	30	11	0	0	0	10	8	0	0	0	9	0	0	0	0	2	3	3	5	0	2	4	0	4	0	6	0	9	2	0	0	4	4	1	0	5	2	3	6	1	0	1	3	4
Subgroup_5	0	5	9	0	15	1	2	0	0	0	0	13	1	0	0	0	1	0	0	0	4	7	2	6	7	6	2	1	3	1	7	5	1	3	1	1	11	0	7	1	7	6	3	3	0	4	4	1	0
SAR324_clade(Marine_group_B)	0	10	0	0	78	7	7	0	0	4	0	0	1	0	0	0	5	0	1	0	0	0	0	1	2	4	0	0	5	0	1	4	2	2	0	0	0	0	0	0	0	3	2	0	0	0	0	0	0
MBNT15	0	0	1	0	43	0	12	0	0	0	0	0	0	0	0	0	0	0	0	1	0	0	0	4	2	4	5	2	2	2	0	2	2	1	1	0	5	0	1	0	0	2	4	3	0	2	0	0	0
Desulfobulbia	0	0	0	3	168	1	2	0	2	11	11	9	0	0	5	4	1	0	1	1	0	0	1	0	0	0	0	0	4	0	0	1	0	0	0	3	1	0	0	1	0	0	0	3	0	0	2	1	0
PAUC43f_marine_benthic_group	0	0	0	0	18	0	0	0	0	8	0	0	0	0	0	0	0	0	0	0	0	3	0	7	4	13	5	1	7	2	6	2	10	6	1	1	2	0	4	3	0	8	0	4	1	3	1	0	1
Subgroup_25	0	0	0	0	19	0	2	0	0	0	0	0	0	0	0	0	6	0	0	0	7	4	2	6	2	3	2	4	4	1	1	1	7	5	1	0	2	1	0	2	1	4	4	1	2	1	0	0	2
Ktedonobacteria	0	12	87	0	0	0	12	0	0	3	1	0	0	0	0	0	0	2	0	0	0	3	7	2	4	6	2	0	9	4	6	6	3	2	0	0	4	2	1	4	0	1	0	0	0	0	0	0	1
RCP2-54	0	0	0	0	5	0	0	0	0	0	0	0	0	0	0	9	5	0	0	0	0	2	0	6	3	1	6	0	8	0	2	6	2	2	0	0	4	1	4	2	6	1	2	0	1	2	0	1	0
Elusimicrobia	0	0	8	0	0	0	0	0	0	0	0	0	0	0	17	0	0	0	0	0	3	3	6	2	1	3	3	2	0	1	4	4	7	7	0	0	1	3	0	0	1	2	1	0	1	0	0	0	0
Subgroup_22	0	0	4	0	20	0	0	0	0	0	0	0	0	0	0	0	0	0	2	0	0	0	0	1	0	0	0	0	0	0	0	0	0	0	0	0	0	0	0	0	0	0	0	0	0	0	0	0	0
Sericytochromatia	0	0	0	0	0	0	0	0	0	6	0	0	0	0	0	0	0	0	0	0	4	2	1	4	4	0	3	0	1	1	5	3	1	8	1	0	0	5	5	0	0	1	0	0	0	1	0	0	3
Parcubacteria	0	0	0	0	21	0	0	0	0	0	0	0	0	0	0	0	0	0	0	0	0	1	0	0	4	1	0	0	0	0	0	0	0	0	0	0	0	0	0	0	0	0	0	0	0	0	0	0	0
Ignavibacteria	11	2	1	0	67	2	6	1	1	5	23	3	13	0	0	0	12	0	0	0	0	0	0	1	0	0	0	0	0	0	0	0	0	0	0	0	0	0	0	0	0	0	0	0	0	0	0	0	0
Desulfobacteria	0	0	0	0	23	0	2	0	1	0	0	0	0	0	0	6	0	0	0	0	0	0	0	0	0	0	0	0	0	0	0	0	0	0	0	0	0	0	1	0	0	0	0	0	0	0	0	0	0
Babeliae	0	0	2	0	46	0	0	0	0	9	0	0	0	0	0	0	0	0	0	0	0	0	0	0	0	0	0	0	0	0	3	0	0	0	0	0	0	0	0	1	0	0	0	0	0	0	0	0	0
Dehalococcoidia	0	4	0	0	54	0	0	0	0	0	0	0	0	0	0	0	0	0	0	0	0	1	0	0	2	0	1	2	0	1	1	1	5	0	1	0	3	1	0	0	2	0	0	1	0	2	0	0	0
Blastocatellia	0	0	3	1	0	0	0	0	0	0	0	0	16	0	0	0	0	0	0	0	0	1	4	3	0	4	4	0	0	0	1	0	0	0	0	0	3	0	1	2	2	0	0	2	1	0	0	0	0
uncultured	0	0	2	0	8	4	17	0	0	0	0	0	0	0	0	0	0	0	0	0	0	0	0	0	0	0	0	0	1	0	0	0	0	0	0	0	0	0	0	0	0	1	0	0	0	0	0	0	0
Lineage_IIa	0	0	0	0	0	0	0	0	0	0	0	0	0	0	0	10	0	0	0	0	1	0	0	0	1	0	2	0	0	0	0	9	0	3	0	0	2	2	0	2	1	0	0	0	0	0	1	1	1
Latescibacterota	0	0	2	0	0	2	1	0	0	0	0	14	0	0	0	0	0	0	0	0	0	0	6	0	0	0	1	0	0	0	0	6	0	0	0	0	0	0	0	0	0	0	0	0	2	0	0	1	0
Chloroflexia	0	0	0	0	0	0	3	0	0	0	0	0	0	0	0	0	0	0	0	0	0	0	0	0	4	0	0	0	0	0	5	0	4	0	0	0	0	0	0	1	1	4	0	0	0	0	0	0	0
Syntrophomonadia	0	0	0	0	11	0	2	0	0	0	6	0	17	1	8	7	2	0	0	0	3	0	0	3	0	0	0	0	0	0	2	0	0	0	0	4	0	2	0	0	0	0	0	0	0	3	0	0	0
Thermodesulfovibrionia	0	0	0	0	43	0	0	0	0	0	0	0	0	0	0	0	0	0	0	0	0	0	0	0	0	0	0	0	0	0	0	0	0	0	0	0	0	0	0	0	0	0	0	0	0	0	0	0	0
Lineage_IIb	0	0	1	0	4	0	0	0	0	0	0	0	0	0	0	0	0	0	0	0	0	0	0	0	0	1	1	0	3	2	6	5	3	0	0	0	0	0	1	1	0	0	1	0	0	0	0	0	0
Marinimicrobia_(SAR406_clade)	0	0	0	0	0	0	0	0	0	0	0	0	0	0	0	0	0	0	0	0	0	0	4	0	0	0	0	0	0	1	0	0	0	0	0	0	0	0	0	0	0	0	0	0	0	0	0	0	1
Vicinamibacteria	0	0	0	0	0	0	0	0	1	0	0	0	0	0	0	0	0	0	0	0	1	0	0	0	4	3	0	2	1	0	0	3	0	1	0	0	3	0	1	0	0	0	0	0	0	1	0	0	0
Symbiobacteriia	0	0	0	0	0	0	64	0	0	0	0	0	1	0	0	0	0	0	0	0	0	0	0	0	0	0	0	0	0	0	0	0	0	0	0	0	0	0	0	0	0	0	0	0	0	0	0	0	0
AD3	0	0	0	0	8	0	0	0	0	0	0	0	0	0	0	0	0	3	0	0	0	1	0	0	0	1	1	0	0	0	0	0	1	3	0	0	0	0	0	0	0	0	0	0	0	0	0	0	0
Fimbriimonadia	0	0	0	0	0	1	0	0	0	10	0	0	0	0	0	0	0	0	0	0	0	0	0	0	0	3	1	0	10	0	0	0	0	0	0	0	0	0	1	0	1	0	0	0	0	0	0	0	0
4-29-1	0	0	0	0	29	0	2	0	0	0	18	0	0	0	15	0	0	0	0	0	0	0	0	0	0	0	0	0	0	0	0	0	0	0	0	0	0	0	0	0	0	0	0	0	0	0	0	0	0
Kryptonia	0	0	0	0	16	0	0	0	0	0	3	0	0	0	0	0	0	0	0	0	0	0	0	0	0	0	0	0	0	0	0	0	0	0	0	0	0	0	0	0	0	0	0	0	0	0	0	0	0
Methylomirabilia	0	0	0	0	0	0	0	0	0	0	0	0	0	0	0	0	0	0	0	0	0	0	0	0	2	0	0	0	0	0	0	0	0	0	0	0	0	0	0	0	0	0	0	0	0	0	0	0	0
Chlamydiae	0	0	0	0	36	0	0	0	0	0	0	0	0	0	0	0	0	0	0	0	0	0	0	1	0	0	0	0	0	0	0	0	0	0	0	0	0	0	0	0	0	0	0	0	0	0	0	0	0
Pla4_lineage	0	0	0	0	0	0	0	0	0	0	0	0	0	0	0	0	0	0	0	0	1	1	0	3	0	2	0	0	0	0	0	0	0	1	0	1	0	0	0	0	0	2	1	0	0	0	0	0	0
Endomicrobia	0	0	0	0	0	0	0	0	0	0	0	11	0	0	0	0	0	0	0	0	0	0	0	0	0	0	0	0	1	1	0	0	0	0	0	0	0	0	1	0	0	0	0	0	0	1	0	0	0
Subgroup_21	0	5	1	0	37	0	0	0	0	0	0	0	0	0	0	0	0	0	0	0	0	0	0	0	0	0	0	0	0	0	0	0	0	0	0	0	0	0	0	0	0	0	0	0	0	0	0	0	0
Zixibacteria	0	0	0	0	20	0	0	0	0	0	0	0	0	0	0	0	6	0	0	0	0	0	0	0	0	0	0	0	0	0	0	0	0	0	0	0	0	0	0	0	0	0	0	0	0	0	0	0	0
Synergistia	0	0	0	0	0	0	0	0	0	0	0	0	0	0	0	0	0	0	0	0	0	0	0	0	0	0	0	0	0	0	0	0	1	0	0	0	0	0	0	0	0	0	0	0	0	1	0	0	0
Phycisphaerae	0	0	0	0	0	0	0	0	0	0	0	0	0	0	0	0	0	0	0	0	0	0	0	0	0	0	12	1	0	0	0	0	0	1	0	0	0	0	0	0	0	1	0	0	0	3	0	0	0
Subgroup_26	0	0	0	0	2	0	0	0	0	0	0	0	0	0	0	0	0	0	0	0	0	0	0	0	0	0	0	1	0	0	0	0	1	0	0	0	0	0	0	0	2	1	0	0	0	0	0	0	0
Cloacimonadia	0	0	0	0	0	0	4	0	1	0	0	0	1	0	7	0	0	1	1	1	0	0	0	0	0	0	0	0	0	0	0	0	0	0	0	0	0	0	0	0	0	0	0	0	0	0	0	0	0
Subgroup_11	0	0	0	0	0	0	0	0	0	0	0	0	0	0	0	7	0	0	0	0	0	0	0	1	0	1	3	0	0	0	0	1	0	0	0	0	0	0	0	0	0	3	0	0	0	0	0	0	0
Desulfotomaculia	0	0	0	0	0	0	18	0	0	0	0	0	0	0	0	0	0	0	0	0	0	0	0	0	0	0	0	0	0	0	0	0	0	0	0	0	0	0	0	0	0	0	0	0	0	0	0	0	0
Gitt-GS-136	0	0	0	0	0	0	0	0	0	0	0	0	0	0	0	0	0	0	0	0	0	1	0	1	0	0	0	0	0	0	0	0	0	0	0	0	0	0	0	0	0	0	0	0	0	1	0	0	0
MVP-15	0	0	0	0	0	0	0	0	0	0	0	0	0	0	0	4	0	0	0	0	0	0	0	0	0	0	0	0	1	0	0	0	0	0	0	0	0	0	0	0	0	0	0	0	0	0	0	0	0
KD4-96	0	0	0	0	0	0	0	0	0	0	0	0	0	0	0	0	0	0	0	0	0	0	0	0	0	0	0	0	0	0	0	0	0	1	0	0	0	0	0	0	0	0	0	0	0	0	0	0	0
Incertae_Sedis	0	0	0	0	0	0	29	0	0	0	0	0	0	0	0	0	0	0	0	0	0	0	0	0	0	0	0	0	0	0	0	0	0	0	0	0	0	0	0	0	0	0	0	0	0	0	0	0	0
TK10	0	0	0	0	0	0	0	0	0	0	0	0	0	0	0	0	0	0	0	0	0	0	0	0	0	0	2	0	0	0	0	0	0	1	0	0	0	0	0	0	0	0	0	0	0	0	0	0	0
Vampirivibrionia	0	0	0	0	0	0	0	0	0	0	0	0	0	0	0	0	0	0	0	0	0	0	0	0	0	0	0	0	0	0	0	0	0	0	0	0	0	0	0	0	0	0	0	0	0	0	0	0	0
Latescibacteria	0	0	1	0	0	3	0	0	0	0	0	0	0	0	0	0	0	0	0	0	0	0	0	0	0	0	0	0	0	0	0	2	0	0	0	0	0	0	0	0	0	0	0	0	0	0	0	0	0
Lineage_IIc	0	0	0	0	0	0	0	0	0	0	0	0	0	0	0	0	0	0	0	0	0	0	0	0	0	0	0	0	1	0	0	0	0	0	0	0	0	0	0	0	0	0	0	0	0	0	0	0	0
Sva0485	0	0	0	0	0	0	0	0	0	0	0	0	0	0	0	0	0	0	0	0	0	0	0	0	0	0	0	0	0	0	0	0	0	0	0	0	0	0	0	0	0	0	0	0	0	0	0	0	0
Desulfitobacteriia	0	0	0	0	0	0	0	0	0	0	0	0	0	0	0	0	0	0	0	0	0	0	0	0	0	0	0	0	0	0	0	0	0	0	0	0	0	0	0	0	0	0	0	0	0	0	0	0	0
Syntrophia	0	0	0	0	12	0	0	0	0	0	0	0	0	0	0	0	0	0	0	0	0	0	0	0	0	0	0	0	0	0	0	0	0	0	0	0	0	0	0	0	0	0	0	0	0	0	0	0	0
Magnetococcia	0	0	0	0	0	0	0	0	0	0	0	0	0	0	0	0	0	0	0	0	0	0	0	0	0	0	0	0	0	0	0	0	0	0	0	0	0	0	0	0	0	0	0	0	0	0	0	0	0
Berkelbacteria	0	0	0	0	0	0	0	0	0	0	0	0	0	0	0	0	0	0	0	0	0	0	0	0	0	0	0	0	0	0	0	0	0	0	3	0	0	0	0	0	0	0	0	0	0	0	0	0	0
Zetaproteobacteria	0	0	0	0	0	0	0	0	0	0	0	0	0	0	0	0	0	0	0	0	0	0	0	0	0	0	0	0	0	0	0	0	0	0	0	0	0	0	0	0	0	0	0	0	0	0	0	0	0
P2-11E	0	0	0	0	0	0	0	0	0	0	0	0	0	0	0	0	0	0	0	0	0	0	0	0	0	0	0	0	0	0	0	0	0	2	0	0	0	0	0	0	0	0	0	0	0	0	0	0	0
FW113	0	0	0	0	0	0	0	0	0	0	0	0	0	0	0	0	0	0	0	0	0	0	0	0	0	0	0	0	0	0	0	0	0	0	0	0	0	0	0	0	0	0	0	0	0	0	0	0	0
Chitinivibrionia	0	0	0	0	0	0	0	0	0	0	0	0	0	0	0	0	0	0	0	0	0	0	0	0	0	0	0	0	0	0	0	0	0	0	0	0	0	0	0	0	0	0	0	0	0	0	0	0	0
Hydrogenedentia	0	0	0	0	0	0	0	0	0	0	0	0	0	0	0	0	0	0	0	0	0	0	0	0	0	0	0	0	0	0	0	0	0	0	0	0	0	0	0	0	0	0	0	0	0	0	0	0	0
Brevinematia	0	0	0	0	0	0	0	0	0	0	0	0	0	0	0	0	0	0	0	0	0	0	1	0	0	0	0	0	0	0	0	0	0	0	0	1	0	0	0	0	0	0	0	0	0	0	0	0	0
WPS-2	0	0	0	0	0	0	0	0	0	0	0	0	0	0	0	0	0	0	0	0	0	0	0	0	0	0	0	0	0	0	0	0	0	0	0	0	0	0	0	0	0	0	0	0	0	0	0	0	0
Deinococci	9	0	0	0	1	0	0	0	0	0	0	0	0	0	0	0	0	0	0	0	0	0	0	0	0	0	0	0	0	0	0	0	0	0	0	0	0	0	0	0	0	0	0	0	0	0	0	0	0
TX1A-33	0	0	0	0	0	0	0	0	0	0	0	0	0	0	0	0	0	0	0	0	0	0	0	0	0	0	0	0	0	0	0	0	0	0	0	0	0	0	0	0	0	0	0	0	0	0	0	0	0
JG30-KF-CM66	0	0	0	0	0	0	0	0	0	0	0	0	0	0	0	0	0	0	0	0	0	2	0	0	0	0	0	0	0	0	0	0	0	0	0	0	0	0	3	0	0	0	0	0	0	0	0	0	0
Planctomycetes	0	0	0	0	2	0	1	0	0	0	0	0	0	0	0	0	0	0	0	0	0	0	0	0	0	0	0	0	0	0	0	0	0	0	0	0	0	0	0	0	0	0	0	0	0	0	0	0	0
Thermoanaerobacteria	0	0	0	0	0	0	9	0	0	0	0	0	0	0	0	0	0	0	0	0	0	0	0	0	0	0	0	0	0	0	0	0	0	0	0	0	0	0	0	0	0	0	0	0	0	0	0	0	0
Leptospirae	0	0	0	0	8	0	0	0	0	0	0	0	0	0	0	0	0	0	0	0	0	0	0	0	0	0	0	0	0	0	0	0	0	0	0	0	0	0	0	0	0	0	0	0	0	0	0	0	0
SJA-28	0	0	0	0	0	0	0	0	0	0	0	0	0	0	0	0	0	0	0	0	0	0	0	0	0	0	0	0	0	0	0	0	0	0	0	0	0	0	0	0	0	0	0	0	0	0	0	0	0
Calditrichia	0	0	0	0	8	0	0	0	0	0	0	0	0	0	0	0	0	0	0	0	0	0	0	0	0	0	0	0	0	0	0	0	0	0	0	0	0	0	0	0	0	0	0	0	0	0	0	0	0
Caldisericia	0	0	0	0	0	0	0	0	0	0	0	0	0	0	0	0	0	0	0	0	0	0	0	0	0	0	0	0	0	0	0	0	0	0	0	0	0	0	0	0	0	0	0	0	0	0	0	0	0
Abditibacteria	0	0	0	0	0	0	0	0	0	0	0	0	0	0	0	0	0	0	0	0	0	0	0	0	0	0	0	0	0	0	0	0	0	0	0	0	0	0	0	0	0	0	0	0	0	0	0	0	0
Sumerlaeia	0	0	0	0	0	0	0	0	0	0	0	0	0	0	0	0	0	0	0	0	0	0	0	0	0	0	0	0	0	0	0	0	0	0	0	0	0	0	0	0	0	0	0	0	0	0	0	0	0
D8A-2	0	0	0	0	0	0	5	0	0	0	0	0	0	0	0	0	0	0	0	0	0	0	0	0	0	0	0	0	0	0	0	0	0	0	0	0	0	0	0	0	0	0	0	0	0	0	0	0	0
Dethiobacteria	0	0	0	0	0	0	6	0	0	0	0	0	0	0	0	0	0	0	0	0	0	0	0	0	0	0	0	0	0	0	0	0	0	0	0	0	0	0	0	0	0	0	0	0	0	0	0	0	0
Armatimonadia	0	0	0	0	0	0	0	0	0	0	0	0	0	0	0	0	0	0	0	0	0	0	0	0	0	0	0	0	0	0	0	0	0	0	0	0	0	0	0	0	0	0	0	0	0	0	0	0	0
WCHB1-81	0	0	0	0	0	0	0	0	0	0	0	0	0	0	0	0	0	0	0	0	0	0	0	0	0	0	0	0	0	0	0	0	0	0	0	0	0	0	0	0	0	0	0	0	0	0	0	0	0
Desulfobaccia	0	0	0	0	0	0	0	0	0	4	0	0	0	0	0	0	0	0	0	0	0	0	0	0	0	0	0	0	0	0	0	0	0	0	0	0	0	0	0	0	0	0	0	0	0	0	0	0	0
CPR2	0	0	0	0	0	0	0	0	0	0	0	0	0	0	0	0	0	0	0	0	0	0	0	0	0	0	0	0	0	0	0	0	0	0	0	0	0	0	0	0	0	0	0	0	0	0	0	0	0
ABY1	0	0	0	0	0	0	0	0	0	0	0	0	0	0	0	0	0	0	0	0	0	0	0	0	0	0	0	0	0	0	0	0	0	0	0	0	0	0	0	0	0	0	0	0	0	0	0	0	0
Other	147	62	77	28	244	123	456	16	26	84	146	120	397	151	191	118	218	35	19	16	54	202	66	127	128	219	143	47	155	55	218	145	224	152	47	33	155	80	97	49	105	100	79	64	20	77	19	30	39
[truncated: 181 more columns]

## Sheet: Top15_class
Table S3. Annotated checklists of microbes at the levels of phylum, class, order, family, genus and species
Taxonomy	OLP.1	OLP.2	OLP.3	OLP.4	OLP.5	OLP.6	OLP.7	OLP.8	OLP.9	OLP.10	OLP.11	OLP.12	OLP.13	OLP.14	OLP.15	OLP.16	OLP.17	OLP.18	OLP.19	OLP.20	OLP.21	OLP.22	OLP.23	OLP.24	OLP.25	OLP.26	OLP.27	OLP.28	OLP.29	OLP.30	OLP.31	OLP.32	OLP.33	OLP.34	OLP.35	OLP.36	OLP.37	OLP.38	OLP.39	OLP.40	OLP.41	OLP.42	OLP.43	OLP.44	OLP.45	OLP.46	OLP.47	OLP.48	OLP.49
Gammaproteobacteria	26602	18852	31234	34584	4323	29741	6293	11119	35917	41569	14643	20756	9506	30865	11924	10316	3803	37108	33903	17934	7121	9434	27066	22177	8334	2950	9297	29967	5212	21951	5300	10904	7708	4256	2539	8160	18543	15324	17918	12482	18063	16413	24838	24153	12380	2623	30645	8924	25847
Bacteroidia	9421	10028	6390	19231	18825	17856	14513	23724	5080	9742	19718	18837	20947	10095	17910	15185	34014	15395	7498	22757	15001	11033	6502	6650	7684	12137	13158	5369	11172	6123	9793	11157	11883	11969	20976	7936	9518	11134	9623	21142	15471	8932	4722	7150	1551	16098	5970	3483	6048
Bacilli	21680	27802	6010	4659	15093	6381	6076	6146	9765	3564	4917	2251	2404	14583	6119	11104	2922	4615	18224	14297	1157	4000	1857	9766	7405	1047	2303	2776	1511	8403	3371	3116	7428	4207	5184	1493	2296	3797	4587	3385	1352	8190	9817	2256	31627	1382	10498	32974	2391
Clostridia	5727	3511	2404	1678	6708	7753	8233	3384	1718	3684	8442	8891	14928	6214	11907	6888	16115	2343	1345	1033	2968	4509	2394	3286	3762	6019	3912	1285	5262	2210	4849	4544	6263	4438	2824	3121	4778	2550	2854	2786	3206	3496	2261	3051	686	4085	668	1380	1415
Actinobacteria	1371	2104	7946	1616	6933	914	7672	3470	11372	2388	8980	6445	6390	1547	2918	10480	1604	3511	2717	4861	3081	2623	1914	2144	9364	8454	2234	5397	3669	3224	2633	2392	3489	4898	1861	4136	3103	4046	5019	2091	1974	2002	1632	1891	3163	1762	631	1475	1810
Fusobacteriia	880	1276	1519	2387	4671	550	525	8486	1181	3358	2506	2269	239	1490	585	7810	709	2366	1965	3815	9962	427	1728	455	333	252	2098	301	788	1062	279	855	407	1384	5543	4505	342	2627	597	833	2505	1298	787	3248	1557	6851	2177	1891	7601
Alphaproteobacteria	286	284	695	74	1335	619	2119	60	60	192	347	456	663	196	308	172	605	78	44	19	340	935	438	648	826	1268	708	243	970	438	1013	901	1177	812	325	292	985	475	593	513	539	721	493	496	152	616	116	179	199
Campylobacteria	913	759	299	719	1983	1517	1141	5418	367	898	2758	2692	2794	1207	2854	1791	1537	669	265	580	1085	148	181	145	105	118	277	87	206	77	106	171	180	1075	553	763	337	166	54	450	149	172	71	274	89	358	190	135	3532
Acidimicrobiia	31	11	86	2	261	51	868	5	5	25	49	30	21	36	27	17	41	9	7	4	367	971	464	616	742	1238	792	208	951	436	1057	824	1206	827	298	270	881	451	615	513	551	590	433	437	96	517	59	117	170
Thermoleophilia	2	15	80	2	28	20	69	5	7	6	3	34	17	2	6	2	17	5	1	1	283	850	451	561	684	1103	679	195	967	364	1008	768	986	816	277	179	824	399	513	402	445	621	397	381	76	465	56	108	128
Desulfovibrionia	1089	653	148	252	845	1431	1180	158	195	683	1422	1705	4502	1224	2830	1265	1559	367	203	167	18	80	25	49	64	102	38	18	65	42	102	72	93	55	36	39	82	41	30	47	51	52	23	33	10	41	4	10	20
Gemmatimonadetes	6	12	205	8	66	21	74	3	6	11	27	1	41	20	57	3	32	6	8	1	159	536	232	352	457	656	428	116	424	208	558	430	530	431	174	85	470	253	304	235	300	384	205	169	49	260	36	61	68
Spirochaetia	36	963	12	53	361	101	322	545	9	141	2233	1070	40	13	412	904	40	20	53	0	417	60	28	103	45	68	51	32	35	21	79	170	67	90	115	517	55	30	17	28	32	122	26	260	17	45	26	137	47
MB-A2-108	0	0	10	0	7	0	0	0	0	0	0	9	0	0	0	0	6	2	0	0	79	271	102	191	217	373	240	75	299	116	331	278	300	258	119	48	245	92	165	128	178	220	109	116	23	149	27	32	66
Negativicutes	11	19	9	1033	527	207	37	844	11	86	173	192	4	22	45	222	12	47	57	161	156	49	20	23	24	40	37	8	23	29	45	33	56	134	335	71	34	113	25	37	42	37	4	109	64	3490	27	76	83
[truncated: 181 more columns]

## Sheet: Top30_class
Table S3. Annotated checklists of microbes at the levels of phylum, class, order, family, genus and species
Taxonomy	OLP.1	OLP.2	OLP.3	OLP.4	OLP.5	OLP.6	OLP.7	OLP.8	OLP.9	OLP.10	OLP.11	OLP.12	OLP.13	OLP.14	OLP.15	OLP.16	OLP.17	OLP.18	OLP.19	OLP.20	OLP.21	OLP.22	OLP.23	OLP.24	OLP.25	OLP.26	OLP.27	OLP.28	OLP.29	OLP.30	OLP.31	OLP.32	OLP.33	OLP.34	OLP.35	OLP.36	OLP.37	OLP.38	OLP.39	OLP.40	OLP.41	OLP.42	OLP.43	OLP.44	OLP.45	OLP.46	OLP.47	OLP.48	OLP.49
Gammaproteobacteria	26602	18852	31234	34584	4323	29741	6293	11119	35917	41569	14643	20756	9506	30865	11924	10316	3803	37108	33903	17934	7121	9434	27066	22177	8334	2950	9297	29967	5212	21951	5300	10904	7708	4256	2539	8160	18543	15324	17918	12482	18063	16413	24838	24153	12380	2623	30645	8924	25847
Bacteroidia	9421	10028	6390	19231	18825	17856	14513	23724	5080	9742	19718	18837	20947	10095	17910	15185	34014	15395	7498	22757	15001	11033	6502	6650	7684	12137	13158	5369	11172	6123	9793	11157	11883	11969	20976	7936	9518	11134	9623	21142	15471	8932	4722	7150	1551	16098	5970	3483	6048
Bacilli	21680	27802	6010	4659	15093	6381	6076	6146	9765	3564	4917	2251	2404	14583	6119	11104	2922	4615	18224	14297	1157	4000	1857	9766	7405	1047	2303	2776	1511	8403	3371	3116	7428	4207	5184	1493	2296	3797	4587	3385	1352	8190	9817	2256	31627	1382	10498	32974	2391
Clostridia	5727	3511	2404	1678	6708	7753	8233	3384	1718	3684	8442	8891	14928	6214	11907	6888	16115	2343	1345	1033	2968	4509	2394	3286	3762	6019	3912	1285	5262	2210	4849	4544	6263	4438	2824	3121	4778	2550	2854	2786	3206	3496	2261	3051	686	4085	668	1380	1415
Actinobacteria	1371	2104	7946	1616	6933	914	7672	3470	11372	2388	8980	6445	6390	1547	2918	10480	1604	3511	2717	4861	3081	2623	1914	2144	9364	8454	2234	5397	3669	3224	2633	2392	3489	4898	1861	4136	3103	4046	5019	2091	1974	2002	1632	1891	3163	1762	631	1475	1810
Fusobacteriia	880	1276	1519	2387	4671	550	525	8486	1181	3358	2506	2269	239	1490	585	7810	709	2366	1965	3815	9962	427	1728	455	333	252	2098	301	788	1062	279	855	407	1384	5543	4505	342	2627	597	833	2505	1298	787	3248	1557	6851	2177	1891	7601
Alphaproteobacteria	286	284	695	74	1335	619	2119	60	60	192	347	456	663	196	308	172	605	78	44	19	340	935	438	648	826	1268	708	243	970	438	1013	901	1177	812	325	292	985	475	593	513	539	721	493	496	152	616	116	179	199
Campylobacteria	913	759	299	719	1983	1517	1141	5418	367	898	2758	2692	2794	1207	2854	1791	1537	669	265	580	1085	148	181	145	105	118	277	87	206	77	106	171	180	1075	553	763	337	166	54	450	149	172	71	274	89	358	190	135	3532
Acidimicrobiia	31	11	86	2	261	51	868	5	5	25	49	30	21	36	27	17	41	9	7	4	367	971	464	616	742	1238	792	208	951	436	1057	824	1206	827	298	270	881	451	615	513	551	590	433	437	96	517	59	117	170
Thermoleophilia	2	15	80	2	28	20	69	5	7	6	3	34	17	2	6	2	17	5	1	1	283	850	451	561	684	1103	679	195	967	364	1008	768	986	816	277	179	824	399	513	402	445	621	397	381	76	465	56	108	128
Desulfovibrionia	1089	653	148	252	845	1431	1180	158	195	683	1422	1705	4502	1224	2830	1265	1559	367	203	167	18	80	25	49	64	102	38	18	65	42	102	72	93	55	36	39	82	41	30	47	51	52	23	33	10	41	4	10	20
Gemmatimonadetes	6	12	205	8	66	21	74	3	6	11	27	1	41	20	57	3	32	6	8	1	159	536	232	352	457	656	428	116	424	208	558	430	530	431	174	85	470	253	304	235	300	384	205	169	49	260	36	61	68
Spirochaetia	36	963	12	53	361	101	322	545	9	141	2233	1070	40	13	412	904	40	20	53	0	417	60	28	103	45	68	51	32	35	21	79	170	67	90	115	517	55	30	17	28	32	122	26	260	17	45	26	137	47
MB-A2-108	0	0	10	0	7	0	0	0	0	0	0	9	0	0	0	0	6	2	0	0	79	271	102	191	217	373	240	75	299	116	331	278	300	258	119	48	245	92	165	128	178	220	109	116	23	149	27	32	66
Negativicutes	11	19	9	1033	527	207	37	844	11	86	173	192	4	22	45	222	12	47	57	161	156	49	20	23	24	40	37	8	23	29	45	33	56	134	335	71	34	113	25	37	42	37	4	109	64	3490	27	76	83
Rubrobacteria	0	0	11	0	0	0	0	0	0	0	10	0	0	0	0	0	0	0	0	0	70	185	86	156	189	263	211	54	259	72	261	180	291	214	65	59	177	102	136	125	134	169	99	103	21	135	10	19	33
Coriobacteriia	49	58	34	204	1367	133	164	425	14	83	205	186	340	208	379	286	160	51	34	78	10	31	17	17	37	60	65	11	40	21	30	49	33	43	96	5	29	32	17	20	30	24	14	6	28	134	7	12	15
Gracilibacteria	25	21	3	0	0	1	1	157	30	95	52	31	11	4	2	3	0	146	47	15	459	55	10	5	6	15	1562	34	17	25	6	8	15	16	31	38	7	34	26	80	285	34	15	36	3	138	21	12	0
Longimicrobia	15	15	1	3	2	2	185	4	1	2	0	20	10	13	3	12	9	0	1	0	43	111	45	59	114	115	96	14	98	34	97	112	133	98	31	20	95	47	70	54	63	83	53	46	13	79	4	14	18
S0134_terrestrial_group	16	9	13	7	32	18	1206	4	2	4	18	3	24	15	37	0	21	5	2	0	32	99	50	72	78	156	76	17	94	38	82	71	80	88	45	13	80	41	51	41	49	61	49	50	10	48	5	12	19
Acidobacteriae	17	22	81	5	185	22	60	10	8	15	23	69	24	37	36	6	36	16	11	11	20	42	18	39	47	56	55	13	48	23	61	54	54	36	21	17	39	25	24	21	29	50	16	30	5	27	7	13	19
Polyangia	2	5	25	0	98	21	109	4	4	34	27	3	33	0	10	12	46	9	3	1	23	47	87	56	36	67	50	16	90	25	63	27	50	77	26	18	39	28	35	35	43	32	23	31	9	32	10	12	14
BD2-11_terrestrial_group	0	0	0	0	52	6	0	0	0	4	0	0	0	0	0	0	0	1	0	0	29	62	59	37	61	95	71	15	70	34	76	71	85	67	26	11	68	39	46	46	47	82	29	26	4	49	3	12	11
Limnochordia	6	18	34	0	40	13	5613	1	0	4	9	18	0	0	11	15	59	9	2	6	0	0	0	0	1	2	0	0	2	1	0	0	0	0	0	0	0	1	0	0	0	1	1	0	0	0	0	0	3
Deferribacteres	129	85	19	25	109	148	110	14	11	50	115	179	387	126	295	73	99	21	27	15	3	13	6	7	10	21	4	4	13	6	23	8	12	10	7	7	16	8	11	3	6	9	9	8	0	11	2	5	1
AKAU4049	0	0	3	0	0	0	0	1	0	1	0	0	14	0	0	0	0	0	0	0	24	43	20	30	47	63	33	9	37	13	44	37	46	46	7	8	36	19	23	30	11	31	26	18	4	34	5	5	11
Rhodothermia	26	6	2	0	40	10	505	2	0	15	14	9	57	19	36	1	3	0	1	0	16	40	19	21	34	47	27	8	37	17	36	38	45	22	2	8	33	11	13	19	16	15	10	15	4	23	2	9	2
Desulfuromonadia	22	0	16	2	315	0	48	2	0	39	60	7	55	1	9	16	8	2	1	2	2	9	2	5	3	8	6	0	0	2	10	11	10	8	5	1	4	1	6	3	1	8	6	5	0	2	0	0	2
Fibrobacteria	7	4	7	0	0	13	28	1	1	5	0	1	35	3	25	1	6	2	0	0	7	24	9	18	34	25	19	6	22	8	38	28	28	25	9	4	37	14	23	18	13	24	12	8	2	20	3	5	3
Nitrospiria	1	5	2	0	95	7	5	1	0	0	2	0	1	0	0	2	4	0	2	0	11	14	14	13	22	20	22	4	26	6	30	22	15	8	6	4	21	10	16	11	17	6	4	8	3	15	2	4	4
[truncated: 181 more columns]

## Sheet: Order
Table S3. Annotated checklists of microbes at the levels of phylum, class, order, family, genus and species
Taxonomy	OLP.1	OLP.2	OLP.3	OLP.4	OLP.5	OLP.6	OLP.7	OLP.8	OLP.9	OLP.10	OLP.11	OLP.12	OLP.13	OLP.14	OLP.15	OLP.16	OLP.17	OLP.18	OLP.19	OLP.20	OLP.21	OLP.22	OLP.23	OLP.24	OLP.25	OLP.26	OLP.27	OLP.28	OLP.29	OLP.30	OLP.31	OLP.32	OLP.33	OLP.34	OLP.35	OLP.36	OLP.37	OLP.38	OLP.39	OLP.40	OLP.41	OLP.42	OLP.43	OLP.44	OLP.45	OLP.46	OLP.47	OLP.48	OLP.49
Bacteroidales	9004	6193	5895	18663	18003	13873	11693	18488	4839	6551	18355	15627	20571	9651	17330	13404	33677	12269	4860	22090	13877	10488	6042	6466	7416	11925	12812	5053	10875	5949	9571	10525	11651	11168	20606	7395	9274	10576	5565	13969	15182	8311	4160	6811	1439	15872	3641	3232	4319
Burkholderiales	3689	15177	22478	12139	2290	28113	1256	10210	28805	31190	13049	1950	6959	8719	5470	7074	1676	30115	22218	11748	1449	2213	14437	2106	6030	756	3748	10177	2633	6272	1211	8059	2032	1071	599	7266	2484	2576	7488	11387	5191	10098	17299	19995	611	1530	25060	5401	12783
Pasteurellales	21561	1992	7861	22208	637	610	340	274	6973	9827	639	16710	854	21435	5052	2662	1060	6754	10824	6065	5005	6022	11893	19076	1330	385	4583	19337	1100	15085	2723	1761	4016	1997	1416	434	14815	12108	9366	299	11978	5416	6768	3378	11508	415	5299	3269	12566
Lactobacillales	20543	26775	5444	4002	14366	5752	800	5550	9514	3217	2782	1400	1291	10881	3754	10500	2363	4169	11228	10819	1059	3163	1756	9064	6889	876	1633	2506	1278	8186	3013	2952	5612	3808	5050	1030	2100	3494	3930	3098	1150	7806	9678	2028	31141	1150	10317	31638	2188
Lachnospirales	3424	2225	1548	1003	4242	4572	3681	2625	1147	2298	5248	5329	9227	3812	6912	4228	8287	1401	815	700	1265	1620	933	1137	1314	2107	1381	467	1949	801	1705	1606	2192	1572	1254	956	1680	999	967	1083	1154	1151	794	979	259	1369	257	491	704
Fusobacteriales	880	1276	1519	2387	4671	550	525	8486	1181	3358	2506	2269	239	1490	585	7810	709	2366	1965	3815	9962	427	1728	455	333	252	2098	301	788	1062	279	855	407	1384	5543	4505	342	2627	597	833	2505	1298	787	3248	1557	6851	2177	1891	7601
Oscillospirales	1641	848	517	387	1335	1818	1653	263	246	939	1959	2519	4018	1562	3328	1391	5168	504	290	211	735	1810	878	1231	1491	2616	1478	455	2103	814	2009	1733	2619	1757	733	663	1948	968	1228	980	1142	1340	910	973	247	1151	193	292	427
Flavobacteriales	301	2636	184	557	614	3886	1777	5208	205	3132	1290	3043	229	388	283	1675	237	3105	2603	650	1079	422	343	92	164	62	276	288	190	121	85	524	123	679	315	372	137	513	3997	7125	216	472	507	270	94	164	2304	177	1702
Micrococcales	675	891	5794	565	2576	144	723	133	6639	688	7408	665	2460	646	1723	1474	514	1163	1879	1788	762	222	447	282	6755	2771	229	4211	555	1874	234	178	369	413	187	1137	300	556	235	216	446	209	217	745	161	174	354	444	341
Actinomycetales	272	554	1674	771	3788	116	75	1310	4631	588	504	2802	2993	519	139	2712	338	1120	302	2640	164	147	254	388	638	2460	138	515	492	362	58	44	52	1645	363	1644	501	1072	676	606	267	87	167	56	2256	218	66	427	478
Staphylococcales	766	806	290	530	215	360	108	527	140	169	1565	115	69	3373	1882	211	103	362	6934	3444	38	704	26	612	436	28	532	224	92	151	256	43	1670	298	47	160	58	231	574	167	72	278	77	112	443	81	159	1270	188
Enterobacterales	1029	1378	471	141	392	661	903	115	70	261	617	906	1130	491	1092	398	763	158	96	66	322	840	376	673	645	1329	673	207	1065	333	960	762	1192	798	339	325	833	417	568	539	539	622	430	454	111	471	103	162	198
Campylobacterales	913	759	299	719	1983	1517	1141	5418	367	898	2758	2692	2794	1207	2854	1791	1537	669	265	580	1085	148	181	145	105	118	277	87	206	77	106	171	180	1075	553	763	337	166	54	450	149	172	71	274	89	358	190	135	3532
Corynebacteriales	74	422	141	108	102	35	388	1912	29	881	406	2253	34	102	72	5858	136	1100	467	356	1330	181	145	83	205	200	117	43	264	55	130	129	230	562	553	668	108	1366	2694	70	101	212	221	79	505	96	83	300	534
Bifidobacteriales	283	195	129	163	342	539	1378	76	48	179	570	567	699	246	801	397	530	111	55	67	163	390	223	337	391	590	341	137	452	159	434	404	687	542	149	195	468	218	285	260	260	311	245	215	51	276	25	56	105
0319-7L14	1	0	8	0	0	0	15	0	1	0	0	0	0	0	0	0	0	0	0	0	272	803	410	479	645	1118	642	221	824	323	842	748	913	772	297	206	731	357	501	445	390	525	375	344	67	445	43	110	145
Clostridiales	81	40	29	12	70	98	455	14	8	42	92	73	91	57	186	73	241	31	17	10	268	597	298	464	572	763	529	183	713	249	659	604	903	629	238	220	653	282	415	346	347	464	310	298	59	363	42	79	123
Peptostreptococcales-Tissierellales	215	170	147	158	705	767	916	340	219	164	517	582	609	288	587	627	558	134	96	41	552	102	114	175	90	84	217	36	91	137	102	316	101	122	299	1057	147	82	45	166	298	225	61	608	34	899	129	431	52
Desulfovibrionales	1089	653	148	252	845	1431	1180	158	195	683	1422	1705	4502	1224	2830	1265	1559	367	203	167	18	80	25	49	64	102	38	18	65	42	102	72	93	55	36	39	82	41	30	47	51	52	23	33	10	41	4	10	20
Gemmatimonadales	6	12	205	8	66	21	74	3	6	11	27	1	41	20	57	3	32	6	8	1	159	536	232	352	457	656	428	116	424	208	558	430	530	431	174	85	470	253	304	235	300	384	205	169	49	260	36	61	68
Spirochaetales	36	963	12	53	361	101	322	545	9	141	2233	1070	40	13	412	904	40	20	53	0	417	60	28	103	45	68	51	32	35	21	79	170	67	90	115	517	55	30	17	28	32	122	26	260	17	45	26	137	47
Rhizobiales	82	43	203	11	159	106	873	15	18	50	68	155	88	64	29	25	125	11	12	3	130	403	172	271	364	568	298	101	447	192	400	397	503	333	143	107	399	191	292	236	217	299	192	181	43	247	40	64	74
Gaiellales	2	15	57	1	18	19	25	4	0	6	0	18	0	0	1	2	15	5	0	1	158	454	263	312	372	669	369	113	609	208	570	411	622	470	172	119	455	206	291	242	214	367	233	210	34	293	32	62	74
Sphingomonadales	80	61	167	18	65	129	265	11	14	40	92	109	154	54	80	75	143	14	11	2	112	245	128	173	225	342	207	64	261	115	274	231	371	238	79	55	324	143	142	150	166	214	140	164	51	175	39	61	71
Solirubrobacterales	0	0	23	1	10	1	44	0	7	0	3	16	17	2	5	0	2	0	1	0	120	382	180	232	298	399	292	80	334	150	428	335	342	330	101	59	347	187	212	156	225	233	152	163	40	165	22	44	50
Clostridia_UCG-014	140	134	63	38	109	197	128	112	30	129	230	207	481	183	272	406	1284	186	77	37	43	137	54	77	114	146	122	81	136	77	125	97	143	146	186	82	114	100	72	77	126	119	88	73	58	143	28	41	41
Pseudomonadales	61	44	208	10	76	125	1426	16	15	19	18	78	35	20	25	18	50	2	632	6	31	46	39	49	52	114	54	14	59	25	69	81	74	50	33	11	67	35	32	41	33	39	40	105	18	62	67	20	30
MB-A2-108	0	0	10	0	7	0	0	0	0	0	0	9	0	0	0	0	6	2	0	0	79	271	102	191	217	373	240	75	299	116	331	278	300	258	119	48	245	92	165	128	178	220	109	116	23	149	27	32	66
Veillonellales-Selenomonadales	11	19	9	1033	527	207	37	844	11	86	173	192	4	22	45	222	12	47	57	161	156	49	20	23	24	40	36	8	23	29	43	33	54	134	335	71	34	113	25	37	42	37	4	109	64	3490	27	76	83
Erysipelotrichales	280	130	86	99	395	197	221	61	86	94	296	252	737	231	292	216	374	62	36	24	28	81	44	38	44	94	99	27	85	41	60	63	92	66	57	30	97	45	58	85	108	63	41	30	10	123	9	25	9
IMCC26256	2	1	18	0	3	0	7	0	0	0	1	0	1	7	1	4	16	1	0	2	76	230	119	133	176	279	194	53	191	100	188	205	312	174	74	51	203	112	145	121	104	150	100	91	20	120	14	28	38
Pseudonocardiales	1	0	14	3	15	0	196	1	6	1	9	0	0	7	0	1	1	0	1	0	112	182	92	144	153	315	155	65	253	115	251	194	309	206	67	92	215	116	138	109	111	161	82	97	24	107	15	26	49
SAR11_clade	5	8	66	3	16	26	47	1	11	10	5	61	10	5	66	0	3	11	6	1	3	3	3	6	13	20	5	2	14	7	15	13	12	3	8	7	11	6	8	11	5	10	10	4	4	4	5	5	1
Propionibacteriales	5	0	16	0	7	0	68	2	3	5	15	5	28	5	3	0	1	1	0	0	84	185	68	129	150	283	135	49	210	94	200	188	240	184	82	63	209	115	139	98	114	157	82	83	23	128	10	26	52
Rubrobacterales	0	0	11	0	0	0	0	0	0	0	10	0	0	0	0	0	0	0	0	0	70	185	86	156	189	263	211	54	259	72	261	180	291	214	65	59	177	102	136	125	134	169	99	103	21	135	10	19	33
Microtrichales	4	1	39	1	25	18	245	3	2	6	14	10	1	20	0	4	4	2	3	1	63	193	119	159	167	300	166	41	220	110	268	190	280	164	58	87	189	92	126	112	131	136	86	95	24	119	16	24	45
Coriobacteriales	49	58	34	203	1367	133	164	425	14	83	205	186	340	208	379	286	160	51	34	78	10	31	17	17	37	60	65	11	39	21	30	48	33	43	96	5	29	32	17	20	30	24	14	6	28	134	7	12	15
uncultured	2	4	10	1	137	11	206	3	4	3	8	4	15	0	7	13	14	1	3	0	52	189	77	117	131	230	138	46	195	79	187	155	216	141	52	53	172	82	98	77	85	117	89	84	19	91	7	21	40
Actinomarinales	24	5	10	1	227	29	615	1	1	19	23	19	13	9	26	9	21	6	4	1	93	159	58	101	136	187	122	36	161	71	206	105	180	174	42	31	136	93	104	67	88	96	71	82	21	98	9	16	31
Absconditabacteriales_(SR1)	25	4	3	0	0	0	1	119	30	35	43	24	11	4	2	3	0	142	36	8	456	50	8	5	6	12	1561	33	13	25	5	7	12	10	27	34	4	29	6	80	284	28	12	36	3	135	8	9	0
Micromonosporales	3	6	66	0	19	5	886	1	0	3	1	3	49	1	42	13	2	2	2	1	53	138	76	75	92	188	109	41	143	69	111	168	165	132	34	37	144	50	76	66	84	88	70	75	18	81	6	17	32
Longimicrobiales	15	15	1	3	2	2	185	4	1	2	0	20	10	13	3	12	9	0	1	0	43	111	45	59	114	115	96	14	98	34	97	112	133	98	31	20	95	47	70	54	63	83	53	46	13	79	4	14	18
S0134_terrestrial_group	16	9	13	7	32	18	1206	4	2	4	18	3	24	15	37	0	21	5	2	0	32	99	50	72	78	156	76	17	94	38	82	71	80	88	45	13	80	41	51	41	49	61	49	50	10	48	5	12	19
Xanthomonadales	30	31	52	4	60	57	932	14	15	28	25	117	112	38	43	29	52	16	5	6	18	50	14	30	45	45	27	12	54	19	36	20	50	49	23	14	42	27	20	25	32	21	19	41	36	38	2	22	18
Christensenellales	123	28	25	38	52	131	155	7	23	40	129	63	279	87	257	19	169	31	12	13	15	51	27	58	51	69	32	14	56	29	76	35	72	41	22	18	49	37	29	34	31	46	17	32	10	41	3	10	13
Chitinophagales	26	41	210	5	67	6	186	2	9	18	25	50	64	22	99	29	29	3	8	5	18	45	28	28	35	45	30	9	43	23	60	31	43	33	23	9	34	16	20	18	21	29	22	21	6	28	12	5	12
Sphingobacteriales	14	1126	48	0	33	13	422	13	6	2	12	38	40	3	135	25	40	1	9	4	7	29	15	23	26	24	11	4	12	6	16	34	17	24	14	136	37	4	12	6	12	76	10	27	5	12	3	58	3
Streptomycetales	14	17	23	1	40	15	330	13	6	23	26	69	24	7	68	15	19	3	6	1	31	80	43	44	80	128	89	25	98	40	91	65	124	92	29	22	94	49	49	37	54	55	34	36	17	47	10	18	20
Clostridia_vadinBB60_group	31	28	20	17	82	55	104	14	12	31	135	32	74	85	158	51	98	28	17	13	24	66	20	64	64	75	57	16	74	35	79	50	87	54	33	78	64	26	48	39	32	31	24	41	6	43	5	12	11
Cytophagales	68	32	51	6	102	76	391	13	15	35	28	61	43	26	63	37	21	15	6	4	14	33	70	41	40	69	29	14	50	20	58	40	48	61	18	20	34	21	28	24	29	36	23	21	7	20	8	7	12
Frankiales	3	4	29	1	4	3	6	2	1	8	8	22	15	1	10	2	26	2	4	0	29	87	62	46	92	107	69	30	115	47	68	76	117	87	39	20	105	49	63	35	33	68	35	45	12	54	7	23	19
Caulobacterales	32	70	45	11	54	192	108	7	4	17	82	46	268	43	44	18	67	18	1	3	9	47	20	20	31	54	34	5	46	15	51	25	11	39	13	11	34	24	24	19	18	36	20	24	10	34	3	5	12
Cardiobacteriales	38	33	5	52	54	0	34	464	10	60	127	659	10	1	5	17	15	28	86	21	135	12	11	3	6	14	19	13	21	11	6	3	11	47	24	20	38	22	265	6	41	19	33	12	35	4	58	5	35
Bacillales	19	40	173	3	38	8	3312	3	14	30	49	73	89	36	30	44	11	7	8	6	21	31	15	21	27	31	25	8	43	16	27	23	33	28	18	8	28	15	15	30	13	26	15	12	32	15	7	6	4
Streptosporangiales	35	12	51	0	35	54	3529	20	5	8	26	45	87	12	60	8	36	9	0	7	9	33	13	23	22	40	26	8	38	16	25	40	25	51	10	10	19	7	24	16	17	12	13	16	4	18	3	5	6
BD2-11_terrestrial_group	0	0	0	0	52	6	0	0	0	4	0	0	0	0	0	0	0	1	0	0	29	62	59	37	61	95	71	15	70	34	76	71	85	67	26	11	68	39	46	46	47	82	29	26	4	49	3	12	11
Monoglobales	0	0	3	3	1	10	17	0	1	10	0	1	19	28	15	1	20	0	1	1	13	39	24	30	22	59	34	7	40	12	33	21	42	35	19	10	52	19	20	25	23	29	29	11	3	11	5	5	12
Mycoplasmatales	11	12	2	20	19	41	145	3	9	21	173	299	85	19	50	82	11	4	13	1	4	2	2	7	1	0	5	5	0	0	3	18	4	0	2	39	0	4	6	1	1	4	1	68	1	3	5	32	0
Nitrosococcales	0	3	0	0	38	12	73	0	0	9	6	4	0	0	0	0	11	0	0	0	23	49	36	39	53	73	47	12	69	23	77	52	90	60	20	20	47	25	20	43	40	46	26	41	3	27	4	3	14
Deferribacterales	129	85	19	25	109	148	110	14	11	50	115	179	387	126	295	73	99	21	27	15	3	13	6	7	10	21	4	4	13	6	23	8	12	10	7	7	16	8	11	3	6	9	9	8	0	11	2	5	1
Vibrionales	1	2	0	0	0	0	31	0	0	1	0	0	1	6	5	0	1	1	0	0	72	62	48	42	49	53	27	36	62	68	86	44	84	54	47	35	45	37	49	67	71	68	34	4	1	3	2	5	7
Euzebyales	4	0	0	0	0	0	11	0	2	0	0	0	0	0	0	0	0	0	0	0	24	71	35	30	39	96	45	14	49	18	65	42	74	49	20	9	77	28	45	49	41	32	33	29	8	32	5	4	10
Steroidobacterales	6	7	8	0	147	5	247	2	2	7	2	60	53	32	12	4	15	1	2	2	19	14	11	22	40	59	30	6	41	13	43	28	32	46	12	6	35	14	23	21	19	19	18	14	3	29	5	6	7
Limnochordales	6	18	34	0	36	13	4994	1	0	4	9	18	0	0	11	15	47	9	2	6	0	0	0	0	1	2	0	0	2	1	0	0	0	0	0	0	0	1	0	0	0	1	1	0	0	0	0	0	3
Aeromonadales	95	34	81	11	26	114	54	8	12	53	84	145	236	95	82	75	78	19	18	7	12	14	13	16	14	20	6	3	15	4	21	12	36	18	2	10	16	12	19	15	14	8	7	11	1	10	5	7	9
Polyangiales	2	1	13	0	46	21	81	2	4	22	3	2	33	0	6	12	42	9	2	0	13	24	18	29	22	23	21	7	44	13	22	16	23	25	14	11	19	11	18	16	20	14	13	19	6	18	2	3	3
AKAU4049	0	0	3	0	0	0	0	1	0	1	0	0	14	0	0	0	0	0	0	0	24	43	20	30	47	63	33	9	37	13	44	37	46	46	7	8	36	19	23	30	11	31	26	18	4	34	5	5	11
Rhodobacterales	14	10	45	1	41	13	170	1	2	10	21	8	37	0	25	0	12	2	2	0	12	8	19	8	17	10	18	4	13	6	24	23	13	17	2	5	28	6	10	6	10	17	4	14	1	10	4	3	1
Nitriliruptorales	0	0	0	3	0	0	0	0	0	0	0	0	0	1	0	0	0	0	0	0	9	28	20	28	35	56	26	16	62	14	51	40	75	49	12	13	41	16	32	25	13	42	20	28	4	34	2	6	6
Acidobacteriales	14	13	45	2	27	4	32	4	4	4	19	28	4	29	1	0	9	11	7	6	5	19	7	18	17	24	14	3	17	11	31	16	24	14	1	3	27	6	7	10	14	19	9	15	4	13	2	5	5
Tistrellales	2	5	5	0	26	2	39	0	3	0	0	0	1	0	0	0	0	0	0	0	17	37	8	35	39	53	29	9	33	13	48	27	43	38	18	19	25	12	28	10	22	40	23	17	5	14	2	3	5
Oceanospirillales	5	63	7	1	131	12	216	3	2	4	15	31	38	10	10	0	10	1	1	0	6	9	2	3	9	36	11	2	23	2	8	7	7	1	2	1	4	0	1	4	3	5	4	16	0	4	1	0	4
Alteromonadales	7	49	0	0	8	3	131	3	2	0	10	26	13	0	45	8	7	3	1	1	1	14	5	2	7	3	9	0	3	3	7	0	3	6	1	3	4	3	1	0	7	4	4	8	0	4	2	0	1
Rhodospirillales	19	13	11	13	229	15	47	4	0	14	29	20	54	6	25	13	187	7	0	0	9	35	12	16	14	44	15	3	20	8	25	13	13	16	9	4	22	13	9	12	7	8	5	10	6	14	2	5	0
Rhodothermales	26	6	2	0	25	10	494	2	0	15	14	9	57	12	36	1	3	0	1	0	14	30	17	18	30	40	24	6	31	16	32	33	38	16	2	6	31	8	11	18	16	14	10	14	4	20	0	9	2
Haliangiales	0	3	6	0	32	0	5	1	0	4	0	0	0	0	4	0	0	0	0	1	9	19	20	20	12	34	22	7	33	7	32	8	17	37	11	4	18	12	16	18	14	14	8	9	2	9	6	8	7
Fibrobacterales	7	4	7	0	0	13	28	1	1	5	0	1	35	3	25	1	6	2	0	0	7	24	9	18	34	25	19	6	22	8	38	28	28	25	9	4	37	14	23	18	13	24	12	8	2	20	3	5	3
Nitrospirales	1	5	2	0	95	7	5	1	0	0	2	0	1	0	0	2	4	0	2	0	11	14	14	13	22	20	22	4	26	6	30	22	15	8	6	4	21	10	16	11	17	6	4	8	3	15	2	4	4
Bryobacterales	1	0	8	0	7	5	10	2	0	9	1	35	1	1	0	3	15	3	1	2	5	19	5	17	21	19	35	9	24	6	20	27	17	13	16	11	9	9	16	5	10	20	5	8	1	10	4	6	11
Clostridia	14	1	11	11	5	11	426	0	0	10	20	28	17	7	67	14	17	3	3	2	6	22	13	12	13	20	10	5	29	11	16	29	18	19	7	5	23	7	5	8	24	5	13	3	2	12	1	3	4
Dongiales	0	0	32	0	0	5	0	1	0	0	3	0	27	0	0	3	16	0	1	0	9	13	10	10	25	12	16	5	12	6	9	16	25	21	9	5	17	10	9	4	14	9	2	6	9	10	5	4	5
bacteriap25	0	0	2	0	43	11	0	0	0	5	7	0	5	22	0	1	2	0	0	0	8	19	7	18	17	43	20	8	20	13	19	12	24	22	19	5	28	11	12	12	17	18	12	9	8	11	2	4	3
Subgroup_7	0	1	5	0	0	0	1	0	0	0	16	0	33	0	0	0	0	0	0	0	8	33	10	10	17	30	15	4	23	10	14	22	32	8	10	4	25	12	19	10	9	10	2	5	1	12	2	7	7
Kiloniellales	1	7	4	11	288	32	284	2	1	13	3	1	0	8	5	1	5	0	0	0	7	13	9	14	11	18	4	3	15	5	12	14	20	9	5	3	13	8	5	8	5	9	16	14	1	15	3	4	2
Thermoanaerobaculales	1	1	2	0	116	1	0	0	0	0	2	0	0	0	0	0	3	1	0	0	7	24	11	9	10	32	23	4	25	8	13	17	21	20	10	10	19	14	14	6	15	19	16	12	0	13	5	4	4
Peptococcales	8	19	3	1	64	22	9	6	28	12	29	10	1	10	24	30	27	3	10	0	14	9	4	0	0	0	8	0	14	4	1	9	14	5	11	17	10	0	3	0	8	48	1	8	5	29	0	4	20
Myxococcales	4	7	2	0	29	10	187	1	1	0	7	10	0	7	18	0	18	2	0	0	4	19	8	12	15	24	18	4	22	5	29	17	12	14	7	5	22	6	9	9	10	10	7	15	0	9	1	5	3
Gammaproteobacteria_Incertae_Sedis	0	4	13	1	58	2	20	2	1	6	4	5	3	0	5	3	4	2	0	0	7	14	2	4	9	5	10	2	15	1	4	12	13	13	3	2	9	4	4	2	7	6	7	4	2	5	4	0	1
Glycomycetales	0	0	0	0	0	0	50	0	0	0	0	0	0	0	0	0	1	0	0	0	6	15	4	13	7	28	28	2	23	10	14	10	22	22	5	8	18	11	10	15	7	7	10	10	1	6	2	6	2
Elsterales	11	0	19	4	2	15	13	1	1	2	2	0	0	0	0	0	0	1	0	1	1	9	10	15	11	14	6	5	15	12	32	15	27	18	4	3	4	2	6	6	11	2	6	14	1	19	0	4	4
Geobacterales	0	0	4	0	21	0	0	0	0	0	0	0	0	0	9	9	0	0	0	0	1	0	0	0	0	0	0	0	0	0	0	0	0	2	1	0	1	0	0	0	0	0	0	0	0	0	0	0	0
Puniceispirillales	0	0	0	0	23	0	3	0	1	0	1	0	0	0	0	0	0	0	0	0	12	12	9	1	8	28	9	5	20	9	17	24	18	10	9	4	20	10	4	8	16	12	10	8	1	16	2	2	4
Reyranellales	7	3	21	0	9	3	15	2	0	0	16	9	0	0	0	1	9	0	1	1	2	7	1	3	4	6	8	0	13	6	13	11	11	7	1	2	12	2	6	2	9	3	8	4	2	4	5	2	1
Saccharimonadales	1	3	17	1	15	6	1	22	2	1	0	0	0	11	0	3	0	1	1	2	5	10	7	5	8	18	5	3	9	4	5	8	12	3	9	2	4	15	6	9	11	10	2	7	4	14	0	3	0
Acholeplasmatales	6	7	1	4	17	2	37	0	1	2	19	13	1	16	29	6	24	6	2	0	2	6	4	18	1	6	0	3	3	1	1	6	2	3	6	220	0	1	0	1	1	2	1	1	0	4	0	0	0
Ardenticatenales	0	0	0	0	0	0	0	0	0	0	0	0	0	0	0	0	0	0	0	0	8	8	4	5	18	4	18	8	18	3	5	11	20	20	7	3	10	4	16	9	3	15	4	13	0	12	1	0	1
Azospirillales	0	0	2	0	5	0	9	3	0	0	0	0	0	0	2	0	0	0	0	0	4	9	8	10	11	12	15	4	12	4	15	12	10	6	6	1	17	5	2	5	3	13	7	4	3	3	2	1	1
Micropepsales	8	12	9	0	0	27	0	2	0	0	2	22	0	0	3	3	22	4	1	0	0	4	1	4	5	3	2	0	2	1	6	1	1	1	1	1	0	1	0	1	3	0	2	1	3	0	1	2	1
Cellvibrionales	13	12	9	0	29	1	221	2	0	16	8	8	10	0	2	11	24	2	0	1	5	4	18	2	2	5	7	0	1	2	4	3	4	6	2	0	4	6	4	3	5	2	1	0	0	0	0	0	1
Solibacterales	0	6	12	0	1	6	1	0	1	1	0	0	17	0	31	0	0	1	1	1	3	1	5	2	1	3	0	1	5	2	3	3	6	1	1	2	1	0	1	2	2	5	2	2	0	1	0	1	2
Entotheonellales	0	0	0	0	37	0	0	0	0	0	0	0	19	0	0	0	0	0	0	0	1	12	3	13	11	17	9	0	16	3	13	16	8	10	0	2	8	4	9	4	4	16	3	3	1	5	1	2	1
Bdellovibrionales	10	1	1	0	7	18	23	2	2	6	7	8	0	17	0	3	0	0	0	0	1	19	1	5	3	5	11	1	6	1	4	9	5	5	1	0	5	0	2	25	8	9	8	3	0	1	1	1	1
Cyanobacteriales	0	8	1	0	1	0	0	1	0	2	6	0	18	5	0	0	0	0	0	0	7	12	5	3	4	6	11	1	7	4	5	20	27	25	10	5	5	2	10	6	5	12	4	5	0	12	2	0	6
Desulfuromonadia	12	0	5	2	275	0	26	1	0	33	41	7	55	1	0	7	8	2	1	2	0	0	0	2	0	0	0	0	0	0	2	3	0	1	0	0	0	1	2	0	0	0	0	0	0	0	0	0	0
Entomoplasmatales	30	25	0	0	13	5	7	1	0	16	14	78	88	15	59	24	9	2	0	2	0	0	0	0	0	0	1	0	3	0	0	0	2	0	1	0	2	0	0	1	0	0	0	0	0	1	0	0	0
Acetobacterales	2	3	26	0	8	10	10	0	0	4	0	3	0	1	0	17	4	0	0	0	1	9	2	4	2	9	2	2	5	5	5	6	3	0	1	2	2	1	1	8	2	5	1	5	2	3	1	2	0
Kapabacteriales	1	1	8	1	23	2	5	1	1	0	1	0	1	3	10	0	8	1	0	0	1	8	7	1	4	15	7	1	1	3	5	3	5	8	1	0	9	3	2	1	9	0	3	0	0	1	0	2	1
Paenibacillales	0	3	4	1	12	1	382	0	0	0	0	9	0	5	15	0	0	1	0	0	2	4	2	3	1	7	2	2	5	5	7	7	8	2	1	2	9	5	2	2	6	9	4	0	0	5	1	1	2
Kineosporiales	0	0	1	0	1	0	0	0	0	0	0	0	0	0	0	0	0	0	0	0	0	9	1	10	3	20	13	3	6	6	16	18	20	11	2	5	10	5	3	3	4	8	3	5	2	4	0	2	4
JGI_0000069-P22	0	16	0	0	0	1	0	38	0	60	9	7	0	0	0	0	0	0	8	7	3	5	2	0	0	3	1	0	4	0	1	1	3	6	4	4	3	5	20	0	1	6	1	0	0	3	11	3	0
Balneolales	0	0	0	0	15	0	11	0	0	0	0	0	0	7	0	0	0	0	0	0	2	10	2	3	4	7	3	2	6	1	4	5	7	6	0	2	2	3	2	1	0	1	0	1	0	3	2	0	0
NB1-j	4	3	3	1	117	16	58	2	1	7	13	6	1	6	0	13	21	4	0	0	0	0	0	0	0	0	0	0	1	0	0	0	4	5	1	0	1	1	0	0	2	1	2	0	0	0	0	0	0
Thermoactinomycetales	0	0	5	0	8	2	607	1	0	0	4	0	0	0	0	4	0	0	0	0	0	3	1	0	3	0	0	0	1	0	0	1	2	0	1	0	0	2	0	0	0	0	0	1	0	0	0	0	0
Nannocystales	0	1	4	0	4	0	23	1	0	8	12	1	0	0	0	0	4	0	1	0	1	0	49	4	2	3	3	2	8	4	7	1	3	8	1	1	1	2	1	1	9	2	0	2	0	2	0	1	3
Subgroup_5	0	5	9	0	15	1	2	0	0	0	0	13	1	0	0	0	1	0	0	0	4	7	2	6	7	6	2	1	3	1	7	5	1	3	1	1	11	0	7	1	7	6	3	3	0	4	4	1	0
RF39	25	0	0	0	8	0	4	0	0	13	11	4	33	6	0	1	20	1	0	0	1	5	2	2	3	2	4	0	1	1	1	0	3	2	0	0	2	0	0	0	1	0	0	4	0	0	0	0	0
EPR3968-O8a-Bc78	0	0	0	0	30	10	126	1	0	3	0	23	0	8	5	2	13	0	0	0	1	3	1	1	3	6	1	0	5	2	2	2	3	2	0	2	4	1	6	5	1	0	3	2	1	1	0	0	0
Rickettsiales	0	0	11	0	6	9	20	0	1	0	0	0	0	1	0	0	0	0	0	2	1	2	4	4	4	3	4	2	2	1	2	7	8	2	3	1	4	6	4	1	0	2	4	2	1	2	0	1	0
Pedosphaerales	0	1	2	0	7	0	4	0	0	0	0	5	9	0	14	0	2	1	0	0	2	6	2	3	5	5	12	1	7	4	8	3	2	2	2	2	3	1	1	4	2	9	1	3	0	2	0	1	0
0319-6G20	0	2	3	0	0	15	5	0	0	0	10	8	0	0	0	9	0	0	0	0	2	3	1	5	0	2	4	0	4	0	6	0	6	2	0	0	4	4	1	0	5	2	3	4	0	0	1	3	4
Ectothiorhodospirales	5	0	0	0	111	1	0	0	1	6	0	0	20	0	0	0	0	1	0	0	0	2	2	3	9	7	3	0	5	0	2	1	2	1	2	0	6	2	2	0	4	4	1	0	0	2	0	0	0
SAR324_clade(Marine_group_B)	0	10	0	0	78	7	7	0	0	4	0	0	1	0	0	0	5	0	1	0	0	0	0	1	2	4	0	0	5	0	1	4	2	2	0	0	0	0	0	0	0	3	2	0	0	0	0	0	0
Caldicoprobacterales	1	0	4	0	2	1	558	0	0	0	0	0	0	0	19	0	1	1	0	1	0	0	0	0	0	0	0	0	0	0	0	0	0	0	0	0	0	0	0	0	0	0	0	0	0	0	0	0	0
Thalassobaculales	1	4	1	0	8	5	36	2	0	8	0	1	0	4	0	0	0	2	1	0	0	10	4	7	7	0	1	2	2	0	9	4	5	1	2	0	0	1	10	2	2	5	4	3	3	9	0	3	0
MBNT15	0	0	1	0	43	0	12	0	0	0	0	0	0	0	0	0	0	0	0	1	0	0	0	4	2	4	5	2	2	2	0	2	2	1	1	0	5	0	1	0	0	2	4	3	0	2	0	0	0
Desulfobulbales	0	0	0	3	168	1	2	0	2	11	11	9	0	0	5	4	1	0	1	1	0	0	1	0	0	0	0	0	4	0	0	1	0	0	0	3	1	0	0	1	0	0	0	3	0	0	2	1	0
Eubacteriales	0	0	0	1	26	0	28	1	0	0	8	0	0	1	0	0	99	2	0	0	1	0	0	2	1	0	1	0	1	1	0	3	0	2	0	5	6	0	0	0	0	0	0	2	0	3	0	0	0
Bradymonadales	0	0	0	0	0	0	22	1	0	0	0	0	0	0	0	0	0	0	0	0	1	9	2	2	3	8	4	0	0	2	7	6	10	3	3	1	3	0	4	3	1	4	6	5	0	1	0	0	2
Subgroup_2	2	3	13	3	51	3	3	4	3	1	3	2	1	5	4	2	7	1	2	2	3	3	0	2	3	8	3	0	2	1	4	5	3	2	1	0	0	7	0	0	1	5	0	3	0	1	0	1	1
PAUC43f_marine_benthic_group	0	0	0	0	18	0	0	0	0	8	0	0	0	0	0	0	0	0	0	0	0	3	0	7	4	13	5	1	7	2	6	2	10	6	1	1	2	0	4	3	0	8	0	4	1	3	1	0	1
Subgroup_25	0	0	0	0	19	0	2	0	0	0	0	0	0	0	0	0	6	0	0	0	7	4	2	6	2	3	2	4	4	1	1	1	7	5	1	0	2	1	0	2	1	4	4	1	2	1	0	0	2
Defluviicoccales	0	0	0	0	52	14	0	0	1	2	0	11	0	0	0	0	0	0	0	1	0	7	1	1	0	5	0	2	1	4	7	4	8	7	0	0	2	1	3	3	1	1	2	2	1	1	0	0	0
R7C24	14	4	0	0	0	0	7	4	0	0	0	0	0	0	18	0	7	0	0	0	0	0	0	6	0	5	3	2	0	3	2	2	5	5	0	0	1	3	0	5	1	0	1	0	0	2	0	0	2
PLTA13	0	0	6	0	6	0	15	0	3	0	0	0	0	0	0	0	0	0	0	0	0	0	0	0	2	1	2	0	3	0	0	1	0	1	2	0	5	0	2	0	0	2	0	0	1	0	2	1	1
CCD24	0	0	2	0	1	0	1	0	0	0	0	0	0	0	0	0	0	0	0	0	0	2	1	4	2	6	1	3	3	1	9	0	2	2	0	0	2	0	3	0	2	0	2	3	3	3	1	1	2
Izemoplasmatales	0	1	0	0	0	8	15	0	0	0	4	8	0	0	8	5	7	0	0	0	1	0	3	1	0	0	2	0	0	0	1	3	0	0	1	4	0	0	0	0	0	0	0	0	0	0	0	2	0
Diplorickettsiales	0	0	2	0	15	0	7	0	0	4	0	0	0	0	0	0	0	0	0	0	0	4	0	0	0	0	0	0	0	0	0	0	1	0	0	0	2	1	0	0	0	0	0	0	0	0	0	0	0
Ktedonobacterales	0	9	87	0	0	0	12	0	0	3	1	0	0	0	0	0	0	1	0	0	0	3	7	2	4	5	2	0	9	3	5	6	3	2	0	0	4	2	1	4	0	1	0	0	0	0	0	0	0
RCP2-54	0	0	0	0	5	0	0	0	0	0	0	0	0	0	0	9	5	0	0	0	0	2	0	6	3	1	6	0	8	0	2	6	2	2	0	0	4	1	4	2	6	1	2	0	1	2	0	1	0
Subgroup_22	0	0	4	0	20	0	0	0	0	0	0	0	0	0	0	0	0	0	2	0	0	0	0	1	0	0	0	0	0	0	0	0	0	0	0	0	0	0	0	0	0	0	0	0	0	0	0	0	0
FFCH16263	0	0	0	0	0	0	0	0	0	0	0	0	0	0	0	0	0	0	0	0	2	2	0	3	6	2	7	0	6	3	3	2	9	1	1	1	1	0	1	3	2	1	2	3	1	4	0	1	2
Salinisphaerales	0	0	0	0	0	0	0	0	0	0	16	5	0	0	0	0	5	0	0	1	1	0	1	2	1	0	2	0	5	2	5	5	6	3	2	0	1	1	1	0	2	0	2	1	0	0	1	0	0
M55-D21	0	0	0	0	2	0	313	0	0	0	0	0	0	0	0	0	0	0	0	0	0	0	0	0	0	0	0	0	0	0	0	0	0	0	0	0	0	0	0	0	0	0	0	0	0	0	0	0	0
Sericytochromatia	0	0	0	0	0	0	0	0	0	6	0	0	0	0	0	0	0	0	0	0	4	2	1	4	4	0	3	0	1	1	5	3	1	8	1	0	0	5	5	0	0	1	0	0	0	1	0	0	3
Micavibrionales	0	2	1	2	27	4	1	0	0	0	0	0	0	0	0	3	5	0	0	0	0	2	0	0	1	0	1	0	0	0	0	0	0	0	0	1	0	0	1	1	0	0	0	1	0	0	0	0	0
PAUC26f	0	0	0	0	60	0	1	0	0	0	0	2	1	0	0	1	0	0	0	0	4	0	1	0	5	0	3	0	0	0	0	0	3	1	2	1	2	2	0	2	2	1	0	0	0	2	1	0	0
Ignavibacteriales	11	2	1	0	67	2	6	1	1	5	23	3	13	0	0	0	12	0	0	0	0	0	0	1	0	0	0	0	0	0	0	0	0	0	0	0	0	0	0	0	0	0	0	0	0	0	0	0	0
Verrucomicrobiales	0	0	1	0	0	0	11	0	2	0	0	0	0	0	0	0	8	0	0	0	0	0	0	4	0	8	0	0	9	1	0	0	11	1	0	1	15	2	1	1	0	4	2	2	0	3	0	0	0
Desulfobacterales	0	0	0	0	14	0	2	0	1	0	0	0	0	0	0	6	0	0	0	0	0	0	0	0	0	0	0	0	0	0	0	0	0	0	0	0	0	0	1	0	0	0	0	0	0	0	0	0	0
MBA03	0	0	0	0	2	0	266	0	0	0	0	0	0	0	0	0	0	0	0	0	0	0	0	0	0	0	0	0	0	0	0	0	0	0	0	0	0	0	0	0	0	0	0	0	0	0	0	0	0
KI89A_clade	6	0	0	0	4	0	0	0	0	0	0	0	0	0	0	0	0	0	0	0	0	1	2	1	3	2	0	0	2	1	0	0	5	0	0	0	1	0	0	3	0	2	0	0	0	0	1	0	0
Bacteriovoracales	5	0	0	0	0	0	3	0	0	0	0	0	0	0	0	0	0	0	0	0	0	0	2	1	0	0	0	0	0	0	2	0	0	2	0	0	1	0	0	0	0	0	0	0	0	2	0	0	0
Babeliales	0	0	2	0	46	0	0	0	0	9	0	0	0	0	0	0	0	0	0	0	0	0	0	0	0	0	0	0	0	0	3	0	0	0	0	0	0	0	0	1	0	0	0	0	0	0	0	0	0
MVP-88	0	0	8	0	0	0	0	0	0	0	0	0	0	0	0	0	0	0	0	0	3	3	6	2	0	3	3	0	0	1	3	1	2	0	0	0	0	2	0	0	0	1	1	0	0	0	0	0	0
Acidimicrobiales	0	0	2	0	0	0	0	0	0	0	0	0	0	0	0	0	0	0	0	0	2	5	0	2	2	2	3	2	7	2	4	0	5	6	0	0	0	0	0	2	4	1	1	1	0	0	0	3	0
Gracilibacteria	0	1	0	0	0	0	0	0	0	0	0	0	0	0	0	0	0	4	3	0	0	0	0	0	0	0	0	1	0	0	0	0	0	0	0	0	0	0	0	0	0	0	2	0	0	0	0	0	0
Blfdi19	0	0	0	0	10	0	0	0	0	0	12	0	0	0	0	0	0	0	0	0	0	0	0	1	0	5	1	0	4	1	0	0	6	2	0	2	1	1	0	0	0	0	2	0	1	3	2	0	0
Ferrovibrionales	5	1	0	0	6	0	10	1	0	3	15	7	0	0	0	0	3	2	5	0	0	4	3	0	0	1	0	0	0	0	0	0	2	1	0	0	0	0	1	0	0	1	0	0	0	3	0	0	0
Catenulisporales	1	3	0	0	4	0	0	0	1	4	7	14	1	0	0	0	0	0	1	1	0	0	2	0	2	0	0	1	2	0	0	1	0	2	0	0	1	0	0	0	5	0	0	0	2	1	0	0	0
Paracaedibacterales	0	0	0	0	0	0	5	0	0	3	0	0	0	0	0	0	0	0	0	0	0	1	1	0	2	0	3	0	2	0	0	0	8	0	0	1	0	0	0	0	0	0	0	0	0	1	0	1	0
HOC36	0	0	0	0	25	1	0	0	0	0	1	0	0	0	0	0	0	0	0	0	0	0	1	1	2	3	2	1	2	0	0	1	2	1	0	0	2	0	1	2	0	0	2	1	0	1	0	1	0
Holophagales	0	0	9	0	0	0	0	0	0	0	0	0	0	0	0	0	0	0	0	0	0	0	0	0	0	0	0	0	0	0	0	0	0	0	0	0	0	0	0	0	0	0	0	0	0	0	0	0	0
Acidiferrobacterales	0	0	0	0	11	1	10	0	0	0	0	0	0	0	0	8	0	0	0	0	0	0	0	1	1	1	5	0	1	2	0	4	2	0	0	0	1	1	0	0	0	0	0	0	0	0	0	0	0
Methylococcales	0	0	1	0	8	2	129	1	0	1	0	0	0	1	0	0	4	0	0	0	0	0	0	1	0	0	0	0	0	0	0	0	0	0	0	0	0	0	1	0	0	0	0	0	0	0	0	0	0
PB19	1	0	7	0	0	0	0	0	0	0	0	0	0	0	0	0	0	0	0	0	0	0	0	1	0	0	2	0	0	0	1	2	0	2	1	0	0	0	0	0	0	4	0	0	0	1	0	0	0
SAR202_clade	0	4	0	0	31	0	0	0	0	0	0	0	0	0	0	0	0	0	0	0	0	1	0	0	2	0	1	2	0	1	1	1	5	0	1	0	3	1	0	0	2	0	0	0	0	1	0	0	0
Lineage_IV	0	0	0	0	0	0	0	0	0	0	0	0	0	0	17	0	0	0	0	0	0	0	0	0	1	0	0	2	0	0	1	3	5	7	0	0	1	1	0	0	1	1	0	0	1	0	0	0	0
Lineage_IIa	0	0	0	0	0	0	0	0	0	0	0	0	0	0	0	10	0	0	0	0	1	0	0	0	1	0	2	0	0	0	0	9	0	3	0	0	2	2	0	2	1	0	0	0	0	0	1	1	1
Latescibacterota	0	0	2	0	0	2	1	0	0	0	0	14	0	0	0	0	0	0	0	0	0	0	6	0	0	0	1	0	0	0	0	6	0	0	0	0	0	0	0	0	0	0	0	0	2	0	0	1	0
Brevibacillales	0	0	1	0	1	3	29	0	0	0	0	0	0	1	0	2	0	1	0	0	1	0	2	0	0	1	0	0	0	0	2	0	0	0	0	0	0	0	0	0	0	0	0	0	0	0	0	0	0
mle1-27	0	0	0	0	0	0	0	0	0	0	0	0	0	0	0	0	0	0	0	0	0	0	0	1	0	1	1	0	1	0	2	0	0	5	0	0	0	0	0	0	0	2	0	1	0	0	0	0	1
Syntrophomonadales	0	0	0	0	11	0	2	0	0	0	6	0	17	1	8	7	2	0	0	0	3	0	0	3	0	0	0	0	0	0	2	0	0	0	0	4	0	2	0	0	0	0	0	0	0	3	0	0	0
JTB23	0	0	0	0	9	0	0	0	0	0	0	0	0	0	0	0	0	0	0	0	0	2	0	2	0	2	2	1	2	2	1	2	3	0	0	0	0	0	0	3	1	0	1	0	0	1	0	1	1
Arctic97B-4_marine_group	0	0	0	0	0	0	0	0	0	0	0	0	0	0	0	0	0	0	0	0	0	0	0	0	0	0	0	0	0	0	0	0	0	0	0	0	0	0	0	0	0	0	0	0	0	0	0	0	0
Sneathiellales	0	0	0	0	0	0	21	1	0	0	0	0	0	0	0	0	0	0	0	0	0	0	0	3	0	4	0	0	0	1	0	0	0	1	0	2	1	0	0	0	0	0	1	0	0	0	0	0	0
Lineage_IIb	0	0	1	0	4	0	0	0	0	0	0	0	0	0	0	0	0	0	0	0	0	0	0	0	0	1	1	0	3	2	6	5	3	0	0	0	0	0	1	1	0	0	1	0	0	0	0	0	0
Candidatus_Jorgensenbacteria	0	0	0	0	7	0	0	0	0	0	0	0	0	0	0	0	0	0	0	0	0	1	0	0	0	0	0	0	0	0	0	0	0	0	0	0	0	0	0	0	0	0	0	0	0	0	0	0	0
Sva1033	9	0	0	0	10	0	0	0	0	0	19	0	0	0	0	0	0	0	0	0	0	0	0	0	0	0	0	0	0	0	0	0	0	0	0	0	0	0	0	0	0	0	0	0	0	0	0	0	0
Marinimicrobia_(SAR406_clade)	0	0	0	0	0	0	0	0	0	0	0	0	0	0	0	0	0	0	0	0	0	0	4	0	0	0	0	0	0	1	0	0	0	0	0	0	0	0	0	0	0	0	0	0	0	0	0	0	1
Caldalkalibacillales	0	0	0	0	0	1	104	0	0	2	0	0	0	0	0	0	0	0	0	0	0	0	0	0	0	0	0	0	0	0	0	0	0	0	0	0	0	0	0	0	0	0	0	0	0	0	0	0	0
Pyrinomonadales	0	0	0	0	0	0	0	0	0	0	0	0	0	0	0	0	0	0	0	0	0	1	3	3	0	4	4	0	0	0	1	0	0	0	0	0	3	0	0	1	2	0	0	2	1	0	0	0	0
Acidobacteriae	0	0	0	0	0	0	0	0	0	0	0	0	0	0	0	0	0	0	0	0	0	0	0	0	0	0	0	0	0	0	1	0	0	0	0	0	0	1	0	0	0	0	0	0	0	0	0	0	0
Symbiobacteriales	0	0	0	0	0	0	64	0	0	0	0	0	1	0	0	0	0	0	0	0	0	0	0	0	0	0	0	0	0	0	0	0	0	0	0	0	0	0	0	0	0	0	0	0	0	0	0	0	0
AD3	0	0	0	0	8	0	0	0	0	0	0	0	0	0	0	0	0	3	0	0	0	1	0	0	0	1	1	0	0	0	0	0	1	3	0	0	0	0	0	0	0	0	0	0	0	0	0	0	0
Vicinamibacterales	0	0	0	0	0	0	0	0	1	0	0	0	0	0	0	0	0	0	0	0	1	0	0	0	4	3	0	2	1	0	0	1	0	1	0	0	3	0	1	0	0	0	0	0	0	1	0	0	0
Fimbriimonadales	0	0	0	0	0	1	0	0	0	10	0	0	0	0	0	0	0	0	0	0	0	0	0	0	0	3	1	0	10	0	0	0	0	0	0	0	0	0	1	0	1	0	0	0	0	0	0	0	0
211ds20	0	3	0	0	0	0	6	0	0	0	0	0	13	0	0	0	0	0	0	0	0	0	2	0	0	0	1	1	3	0	0	0	1	5	0	0	0	0	1	1	0	0	0	0	0	0	0	0	0
4-29-1	0	0	0	0	29	0	2	0	0	0	18	0	0	0	15	0	0	0	0	0	0	0	0	0	0	0	0	0	0	0	0	0	0	0	0	0	0	0	0	0	0	0	0	0	0	0	0	0	0
VHS-B3-70	0	0	0	0	0	0	0	0	0	0	0	0	0	0	0	0	0	0	0	0	0	4	0	0	0	0	2	0	0	0	0	2	0	0	0	0	0	0	0	0	0	0	0	0	0	0	0	0	0
Kryptoniales	0	0	0	0	16	0	0	0	0	0	3	0	0	0	0	0	0	0	0	0	0	0	0	0	0	0	0	0	0	0	0	0	0	0	0	0	0	0	0	0	0	0	0	0	0	0	0	0	0
Rokubacteriales	0	0	0	0	0	0	0	0	0	0	0	0	0	0	0	0	0	0	0	0	0	0	0	0	2	0	0	0	0	0	0	0	0	0	0	0	0	0	0	0	0	0	0	0	0	0	0	0	0
Granulosicoccales	0	0	0	0	8	0	12	0	0	0	0	0	0	0	0	0	0	0	0	0	0	0	0	0	0	0	0	0	1	1	0	0	0	0	0	0	1	0	0	0	0	0	0	0	0	0	0	0	0
PeM15	0	0	0	1	0	0	11	0	0	0	0	0	0	0	0	0	0	0	0	0	0	0	0	0	0	0	0	0	0	0	0	0	0	0	0	0	6	0	0	0	0	0	0	0	0	0	0	0	0
Chlamydiales	0	0	0	0	36	0	0	0	0	0	0	0	0	0	0	0	0	0	0	0	0	0	0	1	0	0	0	0	0	0	0	0	0	0	0	0	0	0	0	0	0	0	0	0	0	0	0	0	0
Nitrococcales	0	0	0	0	0	0	0	0	0	0	0	1	0	0	26	0	0	0	0	0	0	1	1	1	0	1	0	0	0	0	0	2	0	0	0	0	0	0	0	0	1	0	0	0	0	0	0	0	0
Exiguobacterales	0	0	0	0	0	0	20	0	0	0	0	0	0	0	0	0	0	0	0	0	0	0	0	0	0	0	0	0	0	0	0	0	0	0	0	0	0	0	0	0	0	0	0	0	0	0	0	0	0
Acidaminococcales	0	0	0	0	0	0	0	0	0	0	0	0	0	0	0	0	0	0	0	0	0	0	0	0	0	0	1	0	0	0	2	0	2	0	0	0	0	0	0	0	0	0	0	0	0	0	0	0	0
MBMPE27	0	0	0	0	0	0	0	0	0	0	0	0	0	0	0	0	0	0	0	0	0	0	0	0	0	0	0	0	0	0	0	0	0	0	0	0	0	0	0	0	0	0	0	0	0	0	0	0	0
Haloplasmatales	0	0	0	0	0	0	76	0	0	0	0	0	0	0	0	0	0	0	0	1	0	0	0	0	0	0	0	0	0	0	0	0	0	0	0	0	0	0	0	0	0	0	0	0	0	0	0	0	0
C0119	0	0	0	0	0	0	0	0	0	0	0	0	0	0	0	0	0	1	0	0	0	0	0	0	0	0	0	0	0	1	1	0	0	0	0	0	0	0	0	0	0	0	0	0	0	0	0	0	1
KF-JG30-C25	0	0	0	1	0	0	0	0	0	0	0	1	0	5	0	0	0	0	0	0	0	0	2	0	0	0	2	0	1	0	0	2	1	0	0	0	0	0	0	0	0	0	0	1	0	0	0	0	0
Oligoflexales	0	0	0	0	5	15	6	0	0	0	0	0	0	0	0	0	0	0	0	0	0	0	0	0	0	0	0	0	0	0	0	0	2	0	0	0	0	0	0	0	0	0	0	2	1	0	0	0	0
Pla4_lineage	0	0	0	0	0	0	0	0	0	0	0	0	0	0	0	0	0	0	0	0	1	1	0	3	0	2	0	0	0	0	0	0	0	1	0	1	0	0	0	0	0	2	1	0	0	0	0	0	0
Parvibaculales	0	3	0	0	2	0	12	0	0	1	0	0	0	0	0	0	0	0	0	0	0	0	0	0	0	0	0	0	0	0	1	0	5	0	0	0	0	0	0	0	0	0	0	0	0	4	0	1	0
Acidithiobacillales	0	0	0	0	0	0	0	0	0	0	0	0	0	0	0	0	0	0	0	0	0	0	0	0	0	0	0	0	0	0	0	0	0	0	0	0	0	0	0	0	0	0	0	0	0	0	0	0	0
Endomicrobiales	0	0	0	0	0	0	0	0	0	0	0	11	0	0	0	0	0	0	0	0	0	0	0	0	0	0	0	0	1	1	0	0	0	0	0	0	0	0	1	0	0	0	0	0	0	1	0	0	0
AKIW659	0	0	0	0	0	0	0	0	0	0	0	0	0	0	0	0	0	0	0	0	0	0	0	0	0	0	0	0	0	0	0	0	0	0	0	0	0	0	0	0	0	0	0	0	0	0	0	0	0
Proteinivoracales	0	0	1	0	2	0	43	0	0	0	0	0	10	0	0	0	1	0	0	0	0	0	0	0	0	0	0	0	0	0	0	0	0	0	0	0	0	0	0	0	0	0	0	0	0	0	0	0	0
Subgroup_21	0	5	1	0	37	0	0	0	0	0	0	0	0	0	0	0	0	0	0	0	0	0	0	0	0	0	0	0	0	0	0	0	0	0	0	0	0	0	0	0	0	0	0	0	0	0	0	0	0
Alicyclobacillales	0	0	0	0	0	0	0	0	0	0	0	0	11	0	0	0	0	0	0	0	0	1	0	0	0	2	0	1	0	2	0	0	0	0	0	0	0	0	2	0	0	1	0	0	0	0	0	0	0
Thermomicrobiales	0	0	0	0	0	0	3	0	0	0	0	0	0	0	0	0	0	0	0	0	0	0	0	0	0	0	0	0	0	0	0	0	0	0	0	0	0	0	0	0	0	0	0	0	0	0	0	0	0
Subgroup_13	0	0	1	0	5	4	13	0	0	0	0	0	0	0	0	0	0	0	0	0	0	0	0	0	0	0	0	0	0	0	0	1	0	1	0	0	0	0	0	1	0	0	0	0	0	0	0	0	0
Zixibacteria	0	0	0	0	20	0	0	0	0	0	0	0	0	0	0	0	6	0	0	0	0	0	0	0	0	0	0	0	0	0	0	0	0	0	0	0	0	0	0	0	0	0	0	0	0	0	0	0	0
Legionellales	0	0	0	1	0	1	5	0	0	0	0	0	0	0	0	0	0	0	0	0	0	0	0	0	0	0	0	0	0	0	0	0	0	0	0	0	0	0	0	0	0	0	0	0	0	0	0	0	0
Kordiimonadales	0	0	0	0	25	0	0	0	0	0	0	0	0	0	0	0	0	0	0	0	0	3	0	0	0	0	0	0	0	0	0	0	0	0	0	0	0	0	0	0	0	0	0	0	0	0	0	0	0
Chloroflexales	0	0	0	0	0	0	0	0	0	0	0	0	0	0	0	0	0	0	0	0	0	0	0	0	3	0	0	0	0	0	5	0	4	0	0	0	0	0	0	1	0	4	0	0	0	0	0	0	0
Synergistales	0	0	0	0	0	0	0	0	0	0	0	0	0	0	0	0	0	0	0	0	0	0	0	0	0	0	0	0	0	0	0	0	1	0	0	0	0	0	0	0	0	0	0	0	0	1	0	0	0
CCM19a	0	2	4	0	0	0	0	0	0	0	0	0	0	0	0	0	0	0	0	0	0	0	0	0	0	0	0	0	0	0	0	0	0	0	0	0	0	0	0	0	0	0	0	0	0	0	0	0	0
FFCH16767	0	0	0	0	0	0	0	0	0	0	0	0	0	0	0	0	0	0	0	0	0	0	0	1	0	1	0	0	0	0	0	0	1	0	0	0	0	0	0	0	0	0	0	0	0	0	0	0	0
44524	0	0	0	0	0	0	0	0	0	0	0	0	0	0	0	0	0	0	0	0	0	0	0	0	0	0	0	0	0	0	0	0	0	0	0	0	0	0	0	0	0	0	0	0	0	0	0	0	0
Tenderiales	0	0	3	1	0	0	0	0	0	0	14	0	0	0	0	0	0	0	0	0	0	0	0	0	0	0	0	0	0	0	0	0	3	0	0	3	0	0	0	0	0	0	0	0	0	0	0	0	0
Subgroup_11	0	0	0	0	0	0	0	0	0	0	0	0	0	0	0	7	0	0	0	0	0	0	0	1	0	1	3	0	0	0	0	1	0	0	0	0	0	0	0	0	0	3	0	0	0	0	0	0	0
Subgroup_26	0	0	0	0	2	0	0	0	0	0	0	0	0	0	0	0	0	0	0	0	0	0	0	0	0	0	0	1	0	0	0	0	1	0	0	0	0	0	0	0	2	1	0	0	0	0	0	0	0
Cloacimonadales	0	0	0	0	0	0	4	0	1	0	0	0	1	0	7	0	0	1	1	1	0	0	0	0	0	0	0	0	0	0	0	0	0	0	0	0	0	0	0	0	0	0	0	0	0	0	0	0	0
Desulfotomaculales	0	0	0	0	0	0	18	0	0	0	0	0	0	0	0	0	0	0	0	0	0	0	0	0	0	0	0	0	0	0	0	0	0	0	0	0	0	0	0	0	0	0	0	0	0	0	0	0	0
Kallotenuales	0	0	0	0	0	0	0	0	0	0	0	0	0	0	0	0	0	0	0	0	0	0	0	0	1	0	0	0	0	0	0	0	0	0	0	0	0	0	0	0	1	0	0	0	0	0	0	0	0
Gitt-GS-136	0	0	0	0	0	0	0	0	0	0	0	0	0	0	0	0	0	0	0	0	0	1	0	1	0	0	0	0	0	0	0	0	0	0	0	0	0	0	0	0	0	0	0	0	0	1	0	0	0
Phycisphaerales	0	0	0	0	0	0	0	0	0	0	0	0	0	0	0	0	0	0	0	0	0	0	0	0	0	0	12	1	0	0	0	0	0	1	0	0	0	0	0	0	0	1	0	0	0	3	0	0	0
Candidatus_Yanofskybacteria	0	0	0	0	14	0	0	0	0	0	0	0	0	0	0	0	0	0	0	0	0	0	0	0	0	0	0	0	0	0	0	0	0	0	0	0	0	0	0	0	0	0	0	0	0	0	0	0	0
Anaerolineales	0	0	0	0	0	0	0	0	0	2	0	0	0	0	0	0	0	1	0	0	0	0	1	0	3	0	0	0	0	0	0	0	0	0	0	1	0	0	11	1	0	0	3	0	0	2	0	0	0
Ga0077536	0	0	0	0	0	0	0	0	0	0	6	10	0	0	0	0	0	0	0	0	0	0	0	0	0	0	0	0	0	0	0	0	0	0	0	0	0	0	0	0	0	0	2	1	0	0	0	0	0
AT-s3-44	0	0	0	0	0	0	0	0	0	6	0	0	0	0	0	0	0	0	0	0	0	0	0	0	0	0	0	0	0	0	0	0	0	0	0	0	0	0	0	0	0	0	0	0	0	0	0	0	0
661239	0	0	0	0	23	0	0	0	0	0	0	0	0	0	0	0	0	0	0	0	0	0	0	0	0	0	0	0	0	0	0	0	0	0	0	0	0	0	0	0	0	0	0	1	0	0	0	0	0
OM182_clade	0	0	0	0	0	0	0	0	0	0	0	0	0	0	0	0	0	0	0	0	0	0	0	0	0	0	0	0	0	0	0	0	0	0	0	0	0	0	1	0	0	0	0	0	0	0	0	0	0
MVP-15	0	0	0	0	0	0	0	0	0	0	0	0	0	0	0	4	0	0	0	0	0	0	0	0	0	0	0	0	1	0	0	0	0	0	0	0	0	0	0	0	0	0	0	0	0	0	0	0	0
Bacteroidetes_VC2.1_Bac22	0	0	0	0	0	0	0	0	0	0	0	0	0	0	0	0	0	0	0	0	0	0	0	0	0	0	0	0	0	0	0	0	0	0	0	0	1	0	0	0	0	0	0	0	0	0	0	0	0
KD4-96	0	0	0	0	0	0	0	0	0	0	0	0	0	0	0	0	0	0	0	0	0	0	0	0	0	0	0	0	0	0	0	0	0	1	0	0	0	0	0	0	0	0	0	0	0	0	0	0	0
Anaerolineae	0	0	0	0	0	0	1	0	0	0	0	0	0	0	0	0	0	0	0	0	0	0	0	0	0	0	0	0	0	0	0	0	0	0	0	0	0	1	0	0	0	0	0	0	0	0	0	0	0
Gastranaerophilales	0	0	0	0	0	0	0	0	0	0	0	0	0	0	0	0	0	0	0	0	0	0	0	0	0	0	0	0	0	0	0	0	0	0	0	0	0	0	0	0	0	0	0	0	0	0	0	0	0
Candidatus_Terrybacteria	0	0	0	0	0	0	0	0	0	0	0	0	0	0	0	0	0	0	0	0	0	0	0	0	0	0	0	0	0	0	0	0	0	0	0	0	0	0	0	0	0	0	0	0	0	0	0	0	0
Latescibacterales	0	0	1	0	0	3	0	0	0	0	0	0	0	0	0	0	0	0	0	0	0	0	0	0	0	0	0	0	0	0	0	2	0	0	0	0	0	0	0	0	0	0	0	0	0	0	0	0	0
TK10	0	0	0	0	0	0	0	0	0	0	0	0	0	0	0	0	0	0	0	0	0	0	0	0	0	0	2	0	0	0	0	0	0	1	0	0	0	0	0	0	0	0	0	0	0	0	0	0	0
OPB41	0	0	0	1	0	0	0	0	0	0	0	0	0	0	0	0	0	0	0	0	0	0	0	0	0	0	0	0	1	0	0	1	0	0	0	0	0	0	0	0	0	0	0	0	0	0	0	0	0
Holosporales	0	0	0	0	5	0	0	0	0	0	0	0	0	0	0	0	0	0	0	0	0	0	0	0	0	0	0	0	0	0	2	0	0	2	0	0	0	0	0	0	0	0	0	0	0	0	0	0	0
Lineage_IIc	0	0	0	0	0	0	0	0	0	0	0	0	0	0	0	0	0	0	0	0	0	0	0	0	0	0	0	0	1	0	0	0	0	0	0	0	0	0	0	0	0	0	0	0	0	0	0	0	0
B12-WMSP1	0	3	0	0	0	0	0	0	0	0	0	0	0	0	0	0	0	0	0	0	0	0	0	0	0	1	0	0	0	0	0	0	0	0	0	0	0	0	0	0	0	0	0	0	0	0	0	0	0
Acanthopleuribacterales	0	0	0	0	0	0	0	0	0	0	0	8	0	0	0	0	0	0	0	0	0	0	0	0	0	0	0	0	0	0	0	0	0	0	0	0	0	0	0	0	0	0	0	0	0	0	0	0	0
SS1-B-09-64	0	0	0	0	0	0	0	0	0	0	0	0	0	0	0	0	0	0	0	0	0	0	0	0	0	0	0	0	0	0	0	0	0	0	0	0	0	0	0	0	0	0	0	0	0	0	0	0	0
Sva0485	0	0	0	0	0	0	0	0	0	0	0	0	0	0	0	0	0	0	0	0	0	0	0	0	0	0	0	0	0	0	0	0	0	0	0	0	0	0	0	0	0	0	0	0	0	0	0	0	0
UBA10353_marine_group	0	0	0	0	0	0	0	0	0	0	0	0	0	0	0	0	0	0	0	0	0	0	0	0	0	0	0	0	0	0	0	0	2	0	0	0	0	0	0	0	0	0	0	0	0	0	0	0	0
1013-28-CG33	0	0	0	0	0	0	14	0	0	0	0	1	0	0	0	0	0	0	0	0	0	0	0	0	0	0	0	0	0	0	0	0	0	0	0	0	0	0	0	0	0	0	0	0	0	0	0	0	0
Thiotrichales	0	0	0	0	0	0	0	0	0	0	0	0	0	0	0	0	0	0	0	0	0	0	0	0	0	0	0	0	0	0	0	0	0	0	0	0	0	0	0	0	0	0	0	0	0	0	0	0	0
Desulfitobacteriales	0	0	0	0	0	0	0	0	0	0	0	0	0	0	0	0	0	0	0	0	0	0	0	0	0	0	0	0	0	0	0	0	0	0	0	0	0	0	0	0	0	0	0	0	0	0	0	0	0
Syntrophales	0	0	0	0	12	0	0	0	0	0	0	0	0	0	0	0	0	0	0	0	0	0	0	0	0	0	0	0	0	0	0	0	0	0	0	0	0	0	0	0	0	0	0	0	0	0	0	0	0
Synechococcales	0	0	0	0	0	0	0	0	0	0	0	0	0	0	0	0	0	0	0	0	0	0	0	0	0	0	0	0	0	0	0	0	0	0	0	0	0	0	0	0	0	0	0	0	0	0	0	0	0
HgCo23	0	0	0	0	0	0	0	0	0	0	0	0	0	0	0	0	0	0	0	0	0	0	0	0	0	0	0	0	0	0	0	0	0	0	0	0	0	0	0	0	0	0	0	0	0	0	0	0	0
Blastocatellales	0	0	3	1	0	0	0	0	0	0	0	0	0	0	0	0	0	0	0	0	0	0	0	0	0	0	0	0	0	0	0	0	0	0	0	0	0	0	0	0	0	0	0	0	0	0	0	0	0
Magnetococcales	0	0	0	0	0	0	0	0	0	0	0	0	0	0	0	0	0	0	0	0	0	0	0	0	0	0	0	0	0	0	0	0	0	0	0	0	0	0	0	0	0	0	0	0	0	0	0	0	0
P2-11E	0	0	0	0	0	0	0	0	0	0	0	0	0	0	0	0	0	0	0	0	0	0	0	0	0	0	0	0	0	0	0	0	0	2	0	0	0	0	0	0	0	0	0	0	0	0	0	0	0
Competibacterales	0	0	0	0	0	0	0	0	0	0	0	0	0	0	0	0	0	0	0	0	0	0	0	0	0	0	0	0	0	0	0	0	0	0	0	0	0	0	0	0	0	0	0	0	0	0	0	0	0
Berkelbacteria	0	0	0	0	0	0	0	0	0	0	0	0	0	0	0	0	0	0	0	0	0	0	0	0	0	0	0	0	0	0	0	0	0	0	3	0	0	0	0	0	0	0	0	0	0	0	0	0	0
Beggiatoales	0	0	0	0	0	0	9	0	0	0	0	0	0	0	0	0	0	0	0	0	0	0	0	0	0	0	0	0	0	0	0	0	0	0	0	0	0	0	0	0	0	0	0	0	0	0	0	0	0
Mariprofundales	0	0	0	0	0	0	0	0	0	0	0	0	0	0	0	0	0	0	0	0	0	0	0	0	0	0	0	0	0	0	0	0	0	0	0	0	0	0	0	0	0	0	0	0	0	0	0	0	0
Elev-16S-1166	0	0	2	0	0	0	0	0	0	0	0	0	0	1	0	0	0	0	0	0	0	0	0	0	0	0	0	0	0	1	0	0	0	0	0	0	0	0	0	0	0	0	0	0	0	0	0	0	0
Chromatiales	0	0	0	0	0	0	0	0	0	0	0	0	0	0	0	0	0	0	0	0	0	0	0	0	0	0	0	0	1	0	0	0	0	0	0	0	0	0	0	0	0	0	0	0	0	0	0	0	0
Alphaproteobacteria_Incertae_Sedis	0	0	0	0	0	0	0	0	0	0	0	0	0	0	0	0	0	0	0	0	0	0	0	0	0	0	0	0	0	0	0	0	0	0	0	0	0	0	0	0	0	0	0	0	0	0	0	0	0
DTU014	0	0	0	0	0	0	15	0	0	0	0	0	0	0	0	0	0	0	0	0	0	0	0	0	0	0	0	0	0	0	0	0	0	0	0	0	0	0	0	0	0	0	0	0	0	0	0	0	0
Parcubacteria	0	0	0	0	0	0	0	0	0	0	0	0	0	0	0	0	0	0	0	0	0	0	0	0	0	0	0	0	0	0	0	0	0	0	0	0	0	0	0	0	0	0	0	0	0	0	0	0	0
MSB-4B10	0	0	0	0	0	0	0	0	0	0	0	0	0	0	0	0	0	0	0	0	0	0	0	0	0	0	0	0	0	0	0	0	0	0	0	0	0	0	0	0	0	0	0	0	0	0	0	0	0
MidBa8	0	0	0	0	3	0	0	0	0	0	0	0	0	0	0	0	0	0	0	0	0	0	0	0	0	0	0	0	0	0	0	0	0	0	0	0	0	0	0	0	0	0	0	0	0	0	0	0	0
Incertae_Sedis	0	0	0	0	0	0	14	0	0	0	0	0	0	0	0	0	0	0	0	0	0	0	0	0	0	0	0	0	0	0	0	0	0	0	0	0	0	0	0	0	0	0	0	0	0	0	0	0	0
Subgroup_15	0	0	0	0	12	0	0	0	0	0	0	0	0	0	0	0	0	0	0	0	0	0	0	0	0	0	0	0	0	0	0	0	1	1	0	0	0	0	0	0	0	0	0	0	0	0	0	0	0
FW113	0	0	0	0	0	0	0	0	0	0	0	0	0	0	0	0	0	0	0	0	0	0	0	0	0	0	0	0	0	0	0	0	0	0	0	0	0	0	0	0	0	0	0	0	0	0	0	0	0
SJA-15	0	0	0	0	0	0	0	0	0	0	0	0	0	0	0	0	0	0	0	0	0	0	0	0	0	0	0	0	0	0	0	0	0	0	0	0	0	0	0	0	0	0	0	0	0	0	0	0	0
Hydrogenedentiales	0	0	0	0	0	0	0	0	0	0	0	0	0	0	0	0	0	0	0	0	0	0	0	0	0	0	0	0	0	0	0	0	0	0	0	0	0	0	0	0	0	0	0	0	0	0	0	0	0
Elev-16S-976	0	0	0	0	0	0	0	0	0	0	0	0	0	0	0	0	0	0	0	0	0	0	0	0	0	0	0	0	0	0	0	0	0	0	0	0	0	0	0	0	0	1	0	0	0	0	0	0	0
Coxiellales	0	0	0	0	0	0	0	0	0	0	0	0	0	0	0	0	0	0	0	0	0	0	0	0	0	0	0	0	0	0	0	0	0	0	0	0	0	0	0	0	0	0	0	0	0	0	1	0	3
NRL2	0	0	0	0	0	0	0	0	0	0	0	0	0	0	0	0	0	0	0	0	0	0	0	0	0	0	0	0	0	0	0	0	0	0	0	0	0	1	0	0	0	0	0	0	0	0	0	1	0
053A03-B-DI-P58	0	0	1	0	0	0	0	0	0	0	0	0	0	0	0	0	0	0	0	0	0	0	2	0	0	0	0	0	0	0	0	0	1	0	0	0	0	0	0	0	0	0	0	0	0	0	0	0	0
WPS-2	0	0	0	0	0	0	0	0	0	0	0	0	0	0	0	0	0	0	0	0	0	0	0	0	0	0	0	0	0	0	0	0	0	0	0	0	0	0	0	0	0	0	0	0	0	0	0	0	0
EC3	0	0	0	0	0	0	0	0	0	0	0	0	0	0	0	0	0	0	0	0	0	0	0	0	0	0	0	0	0	0	0	0	0	0	0	0	0	0	0	0	0	0	0	0	0	0	0	0	0
Brevinematales	0	0	0	0	0	0	0	0	0	0	0	0	0	0	0	0	0	0	0	0	0	0	1	0	0	0	0	0	0	0	0	0	0	0	0	1	0	0	0	0	0	0	0	0	0	0	0	0	0
Deinococcales	9	0	0	0	1	0	0	0	0	0	0	0	0	0	0	0	0	0	0	0	0	0	0	0	0	0	0	0	0	0	0	0	0	0	0	0	0	0	0	0	0	0	0	0	0	0	0	0	0
Subgroup_12	0	0	0	0	0	0	0	0	0	0	0	0	0	0	0	0	0	0	0	0	0	0	0	0	0	0	0	0	0	0	0	0	0	0	0	0	0	0	0	0	0	0	0	0	0	0	0	0	0
S085	0	0	0	0	0	0	0	0	0	0	0	0	0	0	0	0	0	0	0	0	0	0	0	0	0	0	0	0	0	0	0	0	0	0	0	0	0	0	0	0	0	0	0	0	0	1	0	0	0
TX1A-33	0	0	0	0	0	0	0	0	0	0	0	0	0	0	0	0	0	0	0	0	0	0	0	0	0	0	0	0	0	0	0	0	0	0	0	0	0	0	0	0	0	0	0	0	0	0	0	0	0
SAR86_clade	0	0	0	0	0	0	8	0	0	0	0	0	0	0	0	0	0	0	0	0	0	0	0	0	0	0	0	0	0	0	0	0	0	0	0	0	0	0	0	0	0	0	0	0	0	0	0	0	0
JG30-KF-CM66	0	0	0	0	0	0	0	0	0	0	0	0	0	0	0	0	0	0	0	0	0	2	0	0	0	0	0	0	0	0	0	0	0	0	0	0	0	0	3	0	0	0	0	0	0	0	0	0	0
Thermoanaerobacterales	0	0	0	0	0	0	9	0	0	0	0	0	0	0	0	0	0	0	0	0	0	0	0	0	0	0	0	0	0	0	0	0	0	0	0	0	0	0	0	0	0	0	0	0	0	0	0	0	0
Silvanigrellales	0	0	0	0	0	0	0	0	0	0	0	0	0	0	0	0	0	0	0	0	0	0	0	0	0	0	0	0	0	0	0	0	0	0	0	0	0	0	0	0	0	0	0	0	0	0	0	0	0
Candidatus_Peregrinibacteria	0	0	0	0	0	0	0	0	0	0	0	0	0	0	0	0	0	0	0	0	0	0	0	0	0	0	0	0	0	0	0	0	0	0	0	0	0	0	0	0	0	0	0	0	0	0	0	0	0
Desulfatiglandales	0	0	0	0	9	0	0	0	0	0	0	0	0	0	0	0	0	0	0	0	0	0	0	0	0	0	0	0	0	0	0	0	0	0	0	0	0	0	0	0	0	0	0	0	0	0	0	0	0
Calditrichales	0	0	0	0	8	0	0	0	0	0	0	0	0	0	0	0	0	0	0	0	0	0	0	0	0	0	0	0	0	0	0	0	0	0	0	0	0	0	0	0	0	0	0	0	0	0	0	0	0
Orbales	0	0	0	0	0	0	0	0	0	0	0	0	0	0	0	0	0	0	0	0	0	0	0	0	0	0	0	0	0	0	0	0	0	0	0	0	0	0	0	0	0	0	0	0	0	0	0	0	0
Leptospirales	0	0	0	0	8	0	0	0	0	0	0	0	0	0	0	0	0	0	0	0	0	0	0	0	0	0	0	0	0	0	0	0	0	0	0	0	0	0	0	0	0	0	0	0	0	0	0	0	0
SJA-28	0	0	0	0	0	0	0	0	0	0	0	0	0	0	0	0	0	0	0	0	0	0	0	0	0	0	0	0	0	0	0	0	0	0	0	0	0	0	0	0	0	0	0	0	0	0	0	0	0
Candidatus_Peribacteria	0	0	0	0	0	0	0	0	0	0	0	0	0	0	0	0	0	0	0	0	0	0	0	0	0	0	0	0	0	0	0	0	0	0	0	0	0	0	0	0	0	0	0	0	0	0	2	0	0
Thermincolales	0	0	0	0	0	0	0	0	0	0	0	0	0	0	0	0	0	0	0	0	0	0	0	0	0	0	0	0	0	0	0	0	0	0	0	0	0	0	0	0	0	0	0	0	0	0	0	0	0
Caldisericales	0	0	0	0	0	0	0	0	0	0	0	0	0	0	0	0	0	0	0	0	0	0	0	0	0	0	0	0	0	0	0	0	0	0	0	0	0	0	0	0	0	0	0	0	0	0	0	0	0
Abditibacteriales	0	0	0	0	0	0	0	0	0	0	0	0	0	0	0	0	0	0	0	0	0	0	0	0	0	0	0	0	0	0	0	0	0	0	0	0	0	0	0	0	0	0	0	0	0	0	0	0	0
Thiomicrospirales	0	0	0	0	0	0	0	0	0	0	0	0	0	0	0	0	0	0	0	0	0	0	0	0	0	0	0	0	0	0	0	0	0	0	0	0	0	0	0	0	0	0	0	0	0	0	0	0	0
vadinBA26	0	0	0	0	0	0	0	0	0	0	0	0	0	0	0	0	0	0	0	0	0	0	0	0	0	0	0	0	0	0	0	0	0	0	0	0	0	0	0	0	0	0	0	0	0	0	0	0	0
Caedibacterales	0	0	0	0	0	0	0	0	0	0	0	0	0	0	0	0	0	0	0	0	0	0	0	0	0	0	0	0	0	0	0	0	0	0	0	0	0	0	0	0	0	0	0	0	0	0	0	0	0
D8A-2	0	0	0	0	0	0	5	0	0	0	0	0	0	0	0	0	0	0	0	0	0	0	0	0	0	0	0	0	0	0	0	0	0	0	0	0	0	0	0	0	0	0	0	0	0	0	0	0	0
Chthoniobacterales	0	0	0	0	0	0	0	0	0	0	0	0	0	0	0	0	0	0	0	0	0	0	0	0	0	0	0	0	0	0	0	0	0	0	0	0	0	0	0	0	0	0	0	0	0	0	0	0	0
Dethiobacterales	0	0	0	0	0	0	6	0	0	0	0	0	0	0	0	0	0	0	0	0	0	0	0	0	0	0	0	0	0	0	0	0	0	0	0	0	0	0	0	0	0	0	0	0	0	0	0	0	0
Sumerlaeales	0	0	0	0	0	0	0	0	0	0	0	0	0	0	0	0	0	0	0	0	0	0	0	0	0	0	0	0	0	0	0	0	0	0	0	0	0	0	0	0	0	0	0	0	0	0	0	0	0
mle1-8	0	0	0	0	0	0	0	0	0	0	0	0	0	0	0	0	0	0	0	0	0	0	0	0	0	0	0	0	0	0	0	0	0	0	0	0	0	0	0	0	0	0	0	0	0	0	0	0	0
Armatimonadales	0	0	0	0	0	0	0	0	0	0	0	0	0	0	0	0	0	0	0	0	0	0	0	0	0	0	0	0	0	0	0	0	0	0	0	0	0	0	0	0	0	0	0	0	0	0	0	0	0
WCHB1-81	0	0	0	0	0	0	0	0	0	0	0	0	0	0	0	0	0	0	0	0	0	0	0	0	0	0	0	0	0	0	0	0	0	0	0	0	0	0	0	0	0	0	0	0	0	0	0	0	0
SM1A07	0	0	0	0	0	0	0	0	0	0	0	0	0	0	0	0	0	0	0	0	0	0	0	0	0	0	0	0	0	0	0	0	0	0	0	0	0	0	0	0	0	0	0	0	0	0	0	0	0
Isosphaerales	0	0	0	0	0	0	1	0	0	0	0	0	0	0	0	0	0	0	0	0	0	0	0	0	0	0	0	0	0	0	0	0	0	0	0	0	0	0	0	0	0	0	0	0	0	0	0	0	0
Run-SP154	0	0	4	0	0	0	0	0	0	0	0	0	0	0	0	0	0	0	0	0	0	0	0	0	0	0	0	0	0	0	0	0	0	0	0	0	0	0	0	0	0	0	0	0	0	0	0	0	0
Candidatus_Kaiserbacteria	0	0	0	0	0	0	0	0	0	0	0	0	0	0	0	0	0	0	0	0	0	0	0	0	0	0	0	0	0	0	0	0	0	0	0	0	0	0	0	0	0	0	0	0	0	0	0	0	0
Piscirickettsiales	0	0	0	0	0	0	0	0	0	0	0	0	0	0	0	0	0	0	0	0	0	0	0	0	0	0	0	0	0	0	0	0	0	0	0	0	0	0	0	0	0	0	0	0	0	0	0	0	0
BD72BR169	0	0	0	0	0	0	0	0	0	0	0	0	0	0	0	0	0	0	0	0	0	0	0	0	0	0	0	0	0	0	0	0	0	0	0	0	0	0	0	0	0	0	0	0	0	0	0	0	0
Desulfobaccales	0	0	0	0	0	0	0	0	0	4	0	0	0	0	0	0	0	0	0	0	0	0	0	0	0	0	0	0	0	0	0	0	0	0	0	0	0	0	0	0	0	0	0	0	0	0	0	0	0
Francisellales	0	0	0	0	0	0	0	0	0	0	0	0	0	0	0	0	0	0	0	0	0	0	0	0	0	0	0	0	0	0	0	0	0	0	0	0	0	0	0	0	0	0	0	0	0	0	0	0	0
Gemmatales	0	0	0	0	2	0	0	0	0	0	0	0	0	0	0	0	0	0	0	0	0	0	0	0	0	0	0	0	0	0	0	0	0	0	0	0	0	0	0	0	0	0	0	0	0	0	0	0	0
VHS-B4-70	0	0	0	0	3	0	0	0	0	0	0	0	0	0	0	0	0	0	0	0	0	0	0	0	0	0	0	0	0	0	0	0	0	0	0	0	0	0	0	0	0	0	0	0	0	0	0	0	0
Limnochordia	0	0	0	0	0	0	3	0	0	0	0	0	0	0	0	0	0	0	0	0	0	0	0	0	0	0	0	0	0	0	0	0	0	0	0	0	0	0	0	0	0	0	0	0	0	0	0	0	0
CPR2	0	0	0	0	0	0	0	0	0	0	0	0	0	0	0	0	0	0	0	0	0	0	0	0	0	0	0	0	0	0	0	0	0	0	0	0	0	0	0	0	0	0	0	0	0	0	0	0	0
CHAB-XI-27	0	0	0	0	0	0	0	0	0	0	0	0	0	0	0	0	0	0	0	0	0	0	0	0	0	0	0	0	0	0	0	0	0	2	0	0	0	0	0	0	0	0	0	0	0	0	0	0	0
F9P41300-M23	0	0	0	0	0	0	0	0	0	0	0	0	0	0	0	0	0	0	0	0	0	0	0	0	0	0	0	0	0	0	0	0	0	0	0	0	0	0	0	0	0	0	0	0	0	0	0	0	0
Candidatus_Liptonbacteria	0	0	0	0	0	0	0	0	0	0	0	0	0	0	0	0	0	0	0	0	0	0	0	0	0	0	0	0	0	0	0	0	0	0	0	0	0	0	0	0	0	0	0	0	0	0	0	0	0
UASB-TL25	0	0	0	0	0	0	0	0	0	0	0	0	0	0	0	0	0	0	0	0	0	0	0	0	0	0	0	0	0	0	0	0	0	0	0	0	0	0	0	0	0	0	0	0	0	0	0	0	0
SBR1031	0	0	0	0	0	0	0	0	0	0	0	0	0	0	0	0	0	0	0	0	0	0	0	0	0	0	0	0	0	0	0	0	0	0	0	0	0	0	0	0	0	0	0	0	0	0	0	0	0
Subgroup_17	0	0	0	0	0	0	0	0	0	0	0	0	0	0	0	0	0	0	0	0	0	0	0	0	0	0	0	0	0	0	0	2	0	0	0	0	0	0	0	0	0	0	0	0	0	0	0	0	0
Other	262	136	173	50	643	219	815	23	44	183	242	203	549	265	322	197	388	66	61	39	240	652	384	444	410	731	493	281	550	312	597	532	688	540	181	170	576	288	397	288	413	352	388	290	95	273	70	103	254
[truncated: 181 more columns]

## Sheet: Top15_order
Table S3. Annotated checklists of microbes at the levels of phylum, class, order, family, genus and species
Taxonomy	OLP.1	OLP.2	OLP.3	OLP.4	OLP.5	OLP.6	OLP.7	OLP.8	OLP.9	OLP.10	OLP.11	OLP.12	OLP.13	OLP.14	OLP.15	OLP.16	OLP.17	OLP.18	OLP.19	OLP.20	OLP.21	OLP.22	OLP.23	OLP.24	OLP.25	OLP.26	OLP.27	OLP.28	OLP.29	OLP.30	OLP.31	OLP.32	OLP.33	OLP.34	OLP.35	OLP.36	OLP.37	OLP.38	OLP.39	OLP.40	OLP.41	OLP.42	OLP.43	OLP.44	OLP.45	OLP.46	OLP.47	OLP.48	OLP.49
Bacteroidales	9004	6193	5895	18663	18003	13873	11693	18488	4839	6551	18355	15627	20571	9651	17330	13404	33677	12269	4860	22090	13877	10488	6042	6466	7416	11925	12812	5053	10875	5949	9571	10525	11651	11168	20606	7395	9274	10576	5565	13969	15182	8311	4160	6811	1439	15872	3641	3232	4319
Burkholderiales	3689	15177	22478	12139	2290	28113	1256	10210	28805	31190	13049	1950	6959	8719	5470	7074	1676	30115	22218	11748	1449	2213	14437	2106	6030	756	3748	10177	2633	6272	1211	8059	2032	1071	599	7266	2484	2576	7488	11387	5191	10098	17299	19995	611	1530	25060	5401	12783
Pasteurellales	21561	1992	7861	22208	637	610	340	274	6973	9827	639	16710	854	21435	5052	2662	1060	6754	10824	6065	5005	6022	11893	19076	1330	385	4583	19337	1100	15085	2723	1761	4016	1997	1416	434	14815	12108	9366	299	11978	5416	6768	3378	11508	415	5299	3269	12566
Lactobacillales	20543	26775	5444	4002	14366	5752	800	5550	9514	3217	2782	1400	1291	10881	3754	10500	2363	4169	11228	10819	1059	3163	1756	9064	6889	876	1633	2506	1278	8186	3013	2952	5612	3808	5050	1030	2100	3494	3930	3098	1150	7806	9678	2028	31141	1150	10317	31638	2188
Lachnospirales	3424	2225	1548	1003	4242	4572	3681	2625	1147	2298	5248	5329	9227	3812	6912	4228	8287	1401	815	700	1265	1620	933	1137	1314	2107	1381	467	1949	801	1705	1606	2192	1572	1254	956	1680	999	967	1083	1154	1151	794	979	259	1369	257	491	704
Fusobacteriales	880	1276	1519	2387	4671	550	525	8486	1181	3358	2506	2269	239	1490	585	7810	709	2366	1965	3815	9962	427	1728	455	333	252	2098	301	788	1062	279	855	407	1384	5543	4505	342	2627	597	833	2505	1298	787	3248	1557	6851	2177	1891	7601
Oscillospirales	1641	848	517	387	1335	1818	1653	263	246	939	1959	2519	4018	1562	3328	1391	5168	504	290	211	735	1810	878	1231	1491	2616	1478	455	2103	814	2009	1733	2619	1757	733	663	1948	968	1228	980	1142	1340	910	973	247	1151	193	292	427
Flavobacteriales	301	2636	184	557	614	3886	1777	5208	205	3132	1290	3043	229	388	283	1675	237	3105	2603	650	1079	422	343	92	164	62	276	288	190	121	85	524	123	679	315	372	137	513	3997	7125	216	472	507	270	94	164	2304	177	1702
Micrococcales	675	891	5794	565	2576	144	723	133	6639	688	7408	665	2460	646	1723	1474	514	1163	1879	1788	762	222	447	282	6755	2771	229	4211	555	1874	234	178	369	413	187	1137	300	556	235	216	446	209	217	745	161	174	354	444	341
Actinomycetales	272	554	1674	771	3788	116	75	1310	4631	588	504	2802	2993	519	139	2712	338	1120	302	2640	164	147	254	388	638	2460	138	515	492	362	58	44	52	1645	363	1644	501	1072	676	606	267	87	167	56	2256	218	66	427	478
Staphylococcales	766	806	290	530	215	360	108	527	140	169	1565	115	69	3373	1882	211	103	362	6934	3444	38	704	26	612	436	28	532	224	92	151	256	43	1670	298	47	160	58	231	574	167	72	278	77	112	443	81	159	1270	188
Enterobacterales	1029	1378	471	141	392	661	903	115	70	261	617	906	1130	491	1092	398	763	158	96	66	322	840	376	673	645	1329	673	207	1065	333	960	762	1192	798	339	325	833	417	568	539	539	622	430	454	111	471	103	162	198
Campylobacterales	913	759	299	719	1983	1517	1141	5418	367	898	2758	2692	2794	1207	2854	1791	1537	669	265	580	1085	148	181	145	105	118	277	87	206	77	106	171	180	1075	553	763	337	166	54	450	149	172	71	274	89	358	190	135	3532
Corynebacteriales	74	422	141	108	102	35	388	1912	29	881	406	2253	34	102	72	5858	136	1100	467	356	1330	181	145	83	205	200	117	43	264	55	130	129	230	562	553	668	108	1366	2694	70	101	212	221	79	505	96	83	300	534
Bifidobacteriales	283	195	129	163	342	539	1378	76	48	179	570	567	699	246	801	397	530	111	55	67	163	390	223	337	391	590	341	137	452	159	434	404	687	542	149	195	468	218	285	260	260	311	245	215	51	276	25	56	105
[truncated: 181 more columns]

## Sheet: Top30_order
Table S3. Annotated checklists of microbes at the levels of phylum, class, order, family, genus and species
Taxonomy	OLP.1	OLP.2	OLP.3	OLP.4	OLP.5	OLP.6	OLP.7	OLP.8	OLP.9	OLP.10	OLP.11	OLP.12	OLP.13	OLP.14	OLP.15	OLP.16	OLP.17	OLP.18	OLP.19	OLP.20	OLP.21	OLP.22	OLP.23	OLP.24	OLP.25	OLP.26	OLP.27	OLP.28	OLP.29	OLP.30	OLP.31	OLP.32	OLP.33	OLP.34	OLP.35	OLP.36	OLP.37	OLP.38	OLP.39	OLP.40	OLP.41	OLP.42	OLP.43	OLP.44	OLP.45	OLP.46	OLP.47	OLP.48	OLP.49
Bacteroidales	9004	6193	5895	18663	18003	13873	11693	18488	4839	6551	18355	15627	20571	9651	17330	13404	33677	12269	4860	22090	13877	10488	6042	6466	7416	11925	12812	5053	10875	5949	9571	10525	11651	11168	20606	7395	9274	10576	5565	13969	15182	8311	4160	6811	1439	15872	3641	3232	4319
Burkholderiales	3689	15177	22478	12139	2290	28113	1256	10210	28805	31190	13049	1950	6959	8719	5470	7074	1676	30115	22218	11748	1449	2213	14437	2106	6030	756	3748	10177	2633	6272	1211	8059	2032	1071	599	7266	2484	2576	7488	11387	5191	10098	17299	19995	611	1530	25060	5401	12783
Pasteurellales	21561	1992	7861	22208	637	610	340	274	6973	9827	639	16710	854	21435	5052	2662	1060	6754	10824	6065	5005	6022	11893	19076	1330	385	4583	19337	1100	15085	2723	1761	4016	1997	1416	434	14815	12108	9366	299	11978	5416	6768	3378	11508	415	5299	3269	12566
Lactobacillales	20543	26775	5444	4002	14366	5752	800	5550	9514	3217	2782	1400	1291	10881	3754	10500	2363	4169	11228	10819	1059	3163	1756	9064	6889	876	1633	2506	1278	8186	3013	2952	5612	3808	5050	1030	2100	3494	3930	3098	1150	7806	9678	2028	31141	1150	10317	31638	2188
Lachnospirales	3424	2225	1548	1003	4242	4572	3681	2625	1147	2298	5248	5329	9227	3812	6912	4228	8287	1401	815	700	1265	1620	933	1137	1314	2107	1381	467	1949	801	1705	1606	2192	1572	1254	956	1680	999	967	1083	1154	1151	794	979	259	1369	257	491	704
Fusobacteriales	880	1276	1519	2387	4671	550	525	8486	1181	3358	2506	2269	239	1490	585	7810	709	2366	1965	3815	9962	427	1728	455	333	252	2098	301	788	1062	279	855	407	1384	5543	4505	342	2627	597	833	2505	1298	787	3248	1557	6851	2177	1891	7601
Oscillospirales	1641	848	517	387	1335	1818	1653	263	246	939	1959	2519	4018	1562	3328	1391	5168	504	290	211	735	1810	878	1231	1491	2616	1478	455	2103	814	2009	1733	2619	1757	733	663	1948	968	1228	980	1142	1340	910	973	247	1151	193	292	427
Flavobacteriales	301	2636	184	557	614	3886	1777	5208	205	3132	1290	3043	229	388	283	1675	237	3105	2603	650	1079	422	343	92	164	62	276	288	190	121	85	524	123	679	315	372	137	513	3997	7125	216	472	507	270	94	164	2304	177	1702
Micrococcales	675	891	5794	565	2576	144	723	133	6639	688	7408	665	2460	646	1723	1474	514	1163	1879	1788	762	222	447	282	6755	2771	229	4211	555	1874	234	178	369	413	187	1137	300	556	235	216	446	209	217	745	161	174	354	444	341
Actinomycetales	272	554	1674	771	3788	116	75	1310	4631	588	504	2802	2993	519	139	2712	338	1120	302	2640	164	147	254	388	638	2460	138	515	492	362	58	44	52	1645	363	1644	501	1072	676	606	267	87	167	56	2256	218	66	427	478
Staphylococcales	766	806	290	530	215	360	108	527	140	169	1565	115	69	3373	1882	211	103	362	6934	3444	38	704	26	612	436	28	532	224	92	151	256	43	1670	298	47	160	58	231	574	167	72	278	77	112	443	81	159	1270	188
Enterobacterales	1029	1378	471	141	392	661	903	115	70	261	617	906	1130	491	1092	398	763	158	96	66	322	840	376	673	645	1329	673	207	1065	333	960	762	1192	798	339	325	833	417	568	539	539	622	430	454	111	471	103	162	198
Campylobacterales	913	759	299	719	1983	1517	1141	5418	367	898	2758	2692	2794	1207	2854	1791	1537	669	265	580	1085	148	181	145	105	118	277	87	206	77	106	171	180	1075	553	763	337	166	54	450	149	172	71	274	89	358	190	135	3532
Corynebacteriales	74	422	141	108	102	35	388	1912	29	881	406	2253	34	102	72	5858	136	1100	467	356	1330	181	145	83	205	200	117	43	264	55	130	129	230	562	553	668	108	1366	2694	70	101	212	221	79	505	96	83	300	534
Bifidobacteriales	283	195	129	163	342	539	1378	76	48	179	570	567	699	246	801	397	530	111	55	67	163	390	223	337	391	590	341	137	452	159	434	404	687	542	149	195	468	218	285	260	260	311	245	215	51	276	25	56	105
0319-7L14	1	0	8	0	0	0	15	0	1	0	0	0	0	0	0	0	0	0	0	0	272	803	410	479	645	1118	642	221	824	323	842	748	913	772	297	206	731	357	501	445	390	525	375	344	67	445	43	110	145
Clostridiales	81	40	29	12	70	98	455	14	8	42	92	73	91	57	186	73	241	31	17	10	268	597	298	464	572	763	529	183	713	249	659	604	903	629	238	220	653	282	415	346	347	464	310	298	59	363	42	79	123
Peptostreptococcales-Tissierellales	215	170	147	158	705	767	916	340	219	164	517	582	609	288	587	627	558	134	96	41	552	102	114	175	90	84	217	36	91	137	102	316	101	122	299	1057	147	82	45	166	298	225	61	608	34	899	129	431	52
Desulfovibrionales	1089	653	148	252	845	1431	1180	158	195	683	1422	1705	4502	1224	2830	1265	1559	367	203	167	18	80	25	49	64	102	38	18	65	42	102	72	93	55	36	39	82	41	30	47	51	52	23	33	10	41	4	10	20
Gemmatimonadales	6	12	205	8	66	21	74	3	6	11	27	1	41	20	57	3	32	6	8	1	159	536	232	352	457	656	428	116	424	208	558	430	530	431	174	85	470	253	304	235	300	384	205	169	49	260	36	61	68
Spirochaetales	36	963	12	53	361	101	322	545	9	141	2233	1070	40	13	412	904	40	20	53	0	417	60	28	103	45	68	51	32	35	21	79	170	67	90	115	517	55	30	17	28	32	122	26	260	17	45	26	137	47
Rhizobiales	82	43	203	11	159	106	873	15	18	50	68	155	88	64	29	25	125	11	12	3	130	403	172	271	364	568	298	101	447	192	400	397	503	333	143	107	399	191	292	236	217	299	192	181	43	247	40	64	74
Gaiellales	2	15	57	1	18	19	25	4	0	6	0	18	0	0	1	2	15	5	0	1	158	454	263	312	372	669	369	113	609	208	570	411	622	470	172	119	455	206	291	242	214	367	233	210	34	293	32	62	74
Sphingomonadales	80	61	167	18	65	129	265	11	14	40	92	109	154	54	80	75	143	14	11	2	112	245	128	173	225	342	207	64	261	115	274	231	371	238	79	55	324	143	142	150	166	214	140	164	51	175	39	61	71
Solirubrobacterales	0	0	23	1	10	1	44	0	7	0	3	16	17	2	5	0	2	0	1	0	120	382	180	232	298	399	292	80	334	150	428	335	342	330	101	59	347	187	212	156	225	233	152	163	40	165	22	44	50
Clostridia_UCG-014	140	134	63	38	109	197	128	112	30	129	230	207	481	183	272	406	1284	186	77	37	43	137	54	77	114	146	122	81	136	77	125	97	143	146	186	82	114	100	72	77	126	119	88	73	58	143	28	41	41
Pseudomonadales	61	44	208	10	76	125	1426	16	15	19	18	78	35	20	25	18	50	2	632	6	31	46	39	49	52	114	54	14	59	25	69	81	74	50	33	11	67	35	32	41	33	39	40	105	18	62	67	20	30
MB-A2-108	0	0	10	0	7	0	0	0	0	0	0	9	0	0	0	0	6	2	0	0	79	271	102	191	217	373	240	75	299	116	331	278	300	258	119	48	245	92	165	128	178	220	109	116	23	149	27	32	66
Veillonellales-Selenomonadales	11	19	9	1033	527	207	37	844	11	86	173	192	4	22	45	222	12	47	57	161	156	49	20	23	24	40	36	8	23	29	43	33	54	134	335	71	34	113	25	37	42	37	4	109	64	3490	27	76	83
Erysipelotrichales	280	130	86	99	395	197	221	61	86	94	296	252	737	231	292	216	374	62	36	24	28	81	44	38	44	94	99	27	85	41	60	63	92	66	57	30	97	45	58	85	108	63	41	30	10	123	9	25	9
[truncated: 181 more columns]

## Sheet: Family
Table S3. Annotated checklists of microbes at the levels of phylum, class, order, family, genus and species
Taxonomy	OLP.1	OLP.2	OLP.3	OLP.4	OLP.5	OLP.6	OLP.7	OLP.8	OLP.9	OLP.10	OLP.11	OLP.12	OLP.13	OLP.14	OLP.15	OLP.16	OLP.17	OLP.18	OLP.19	OLP.20	OLP.21	OLP.22	OLP.23	OLP.24	OLP.25	OLP.26	OLP.27	OLP.28	OLP.29	OLP.30	OLP.31	OLP.32	OLP.33	OLP.34	OLP.35	OLP.36	OLP.37	OLP.38	OLP.39	OLP.40	OLP.41	OLP.42	OLP.43	OLP.44	OLP.45	OLP.46	OLP.47	OLP.48	OLP.49
Neisseriaceae	2952	13884	22109	11691	554	27248	380	9988	28652	27470	12624	1356	648	7828	4896	6732	640	29604	22004	11368	900	1633	14026	1739	5327	246	3396	9959	786	5996	665	7502	975	589	452	6207	1018	1845	2030	11132	4833	9605	16843	19026	470	1151	24384	5080	12639
Pasteurellaceae	21561	1992	7861	22208	637	610	340	274	6973	9827	639	16710	854	21435	5052	2662	1060	6754	10824	6065	5005	6022	11893	19076	1330	385	4583	19337	1100	15085	2723	1761	4016	1997	1416	434	14815	12108	9366	299	11978	5416	6768	3378	11508	415	5299	3269	12566
Streptococcaceae	19857	26103	3337	3599	13142	3388	243	4970	6517	2702	2280	1037	605	10277	3001	8756	731	3176	8789	8894	904	2751	1427	8794	6237	503	1213	1569	933	3738	2597	2607	4959	3525	4839	886	1777	3198	3388	2239	777	7291	9268	1690	29620	860	9941	28409	2095
Prevotellaceae	1987	1659	1269	16751	7338	3984	2097	13360	1295	1496	7201	4052	4604	1848	3221	4834	8393	3139	1344	16385	7366	5938	3222	3151	3837	5746	8543	2706	5403	1988	4501	5849	5984	6758	17591	3589	4571	4566	2592	8000	5831	4371	2011	2997	888	12645	1035	1654	2902
Muribaculaceae	4516	2786	1544	1305	7944	5723	4631	928	764	2996	5683	7102	10460	5026	8035	4210	16799	1784	972	821	754	2105	1420	1530	1775	3153	1554	632	2722	974	2336	1898	2708	1861	870	822	2323	1062	1525	1138	1426	1662	1048	966	226	1201	205	317	526
Lachnospiraceae	3424	2218	1546	1003	4226	4566	3672	2622	1145	2291	5162	5316	9227	3810	6862	4207	8277	1401	809	699	1244	1617	928	1131	1313	2107	1377	464	1943	801	1702	1587	2184	1570	1248	841	1674	997	966	1083	1150	1151	791	966	259	1340	248	435	704
Porphyromonadaceae	456	255	2025	28	168	916	1331	2959	2350	490	2025	1292	13	491	616	1937	162	6528	1858	4484	3881	259	181	275	48	38	897	1100	118	1921	198	610	152	285	955	1850	166	3139	28	3565	6471	583	101	1734	55	547	2102	818	278
Fusobacteriaceae	463	772	1481	1682	1411	525	366	4423	1106	1357	1940	966	190	1262	378	1982	279	1377	680	872	5913	317	566	265	236	174	1862	233	350	945	185	452	285	998	2201	2166	239	1081	52	144	2220	856	556	3125	312	5670	758	1341	6053
Bacteroidaceae	1184	703	587	314	1299	1886	1248	143	215	698	1866	1408	3101	1427	2295	1127	4708	367	244	134	326	856	412	558	636	1105	687	196	907	340	956	774	1059	770	267	284	777	404	559	435	450	676	342	365	121	558	106	153	199
Ruminococcaceae	558	361	308	157	555	725	818	112	107	424	757	898	1655	671	1376	618	1946	215	126	96	436	1021	518	699	880	1438	854	263	1220	492	1095	1039	1494	982	394	350	1051	554	706	532	609	769	476	579	131	673	114	179	254
Micrococcaceae	672	854	5749	550	2562	132	67	128	6636	678	7381	638	2428	623	1699	1456	479	1154	1872	1787	738	165	421	233	6719	2691	188	4190	491	1853	174	153	318	371	161	1123	213	521	206	195	421	187	201	713	146	150	345	435	331
Actinomycetaceae	272	554	1674	771	3788	116	75	1310	4631	588	504	2802	2993	519	139	2712	338	1120	302	2640	164	147	254	388	638	2460	138	515	492	362	58	44	52	1645	363	1644	501	1072	676	606	267	87	167	56	2256	218	66	427	478
Flavobacteriaceae	227	2607	104	535	586	3822	1587	5172	129	3066	1214	2535	224	165	268	1643	207	2661	1238	606	1033	222	298	57	159	55	208	260	89	84	73	463	106	667	299	367	129	487	3897	7101	188	439	477	202	84	156	2257	164	1645
Gemellaceae	742	800	218	530	210	338	43	525	134	165	1547	67	22	3306	1846	204	80	357	6929	3444	26	654	20	610	407	9	518	220	51	149	236	34	1646	283	34	155	36	218	561	155	55	254	59	104	442	76	157	1263	186
Leptotrichiaceae	417	504	38	705	3260	25	159	4063	75	2001	566	1303	49	228	207	5828	430	989	1285	2943	4049	110	1162	190	97	78	236	68	438	117	94	403	122	386	3342	2339	103	1546	545	689	285	442	231	123	1245	1181	1419	550	1548
Burkholderiaceae	556	902	48	380	1312	494	244	29	115	3085	160	321	5931	721	251	175	334	374	170	313	326	169	197	95	314	26	28	104	1393	81	101	158	543	117	20	890	1077	550	5109	21	126	154	223	724	76	104	477	225	28
Enterobacteriaceae	994	1363	341	132	358	638	818	114	63	246	584	866	1068	476	1045	356	645	149	89	61	273	719	345	571	601	1182	560	176	930	299	859	666	1076	678	269	240	749	346	491	462	441	535	363	378	89	384	89	134	155
uncultured	65	39	140	26	644	97	1222	16	12	53	82	70	95	41	88	42	219	31	12	9	375	1010	514	708	806	1375	798	255	1235	502	1252	922	1289	931	334	285	967	493	645	508	533	739	503	493	104	617	63	134	188
Carnobacteriaceae	481	407	1838	285	692	1829	41	483	2932	395	161	52	50	391	150	1473	31	783	1948	1428	59	196	213	114	374	40	161	809	79	4243	136	72	315	43	92	60	59	163	157	581	87	190	161	207	1403	80	266	2956	28
Oscillospiraceae	935	407	141	195	688	913	680	124	117	423	1031	1323	1843	778	1679	658	2244	246	136	102	145	303	176	239	281	512	288	70	382	135	445	311	504	360	148	144	362	167	223	210	226	281	169	170	56	208	35	60	72
Bifidobacteriaceae	283	195	129	163	342	539	1378	76	48	179	570	567	699	246	801	397	530	111	55	67	163	390	223	337	391	590	341	137	452	159	434	404	687	542	149	195	468	218	285	260	260	311	245	215	51	276	25	56	105
Rikenellaceae	433	260	183	90	560	663	534	93	111	327	556	687	1320	438	971	466	1454	196	136	124	200	470	255	323	401	707	420	148	603	226	622	504	592	501	180	293	505	276	340	251	287	321	248	276	54	316	30	88	114
Corynebacteriaceae	63	414	128	104	94	11	287	1906	28	872	389	2235	33	101	71	5858	127	1097	467	355	1293	101	106	45	143	109	64	21	196	27	71	67	108	500	524	644	38	1327	2665	35	62	163	170	50	493	66	77	290	526
0319-7L14	1	0	8	0	0	0	15	0	1	0	0	0	0	0	0	0	0	0	0	0	272	803	410	479	645	1118	642	221	824	323	842	748	913	772	297	206	731	357	501	445	390	525	375	344	67	445	43	110	145
Weeksellaceae	74	19	75	22	10	52	143	36	76	66	70	503	5	223	15	32	13	441	1365	44	45	200	16	33	4	5	66	28	98	33	12	58	17	11	16	5	8	23	98	24	28	32	29	68	10	5	46	13	57
Clostridiaceae	81	40	29	12	70	98	455	14	8	42	92	73	91	57	186	73	241	31	17	10	268	597	298	464	572	763	529	183	713	249	659	604	903	629	238	220	653	282	415	346	347	464	310	298	59	363	42	79	123
Campylobacteraceae	43	185	149	518	1204	279	322	5287	202	256	1407	1190	89	45	294	726	42	313	94	421	1046	66	134	77	35	24	223	54	96	33	30	62	69	1006	522	724	233	143	17	386	105	108	37	222	82	307	175	113	3520
Desulfovibrionaceae	1089	653	148	252	844	1429	1123	157	195	683	1413	1698	4482	1224	2829	1265	1559	367	203	167	18	78	25	49	64	102	38	18	65	42	102	72	93	55	17	39	82	36	30	46	51	52	23	33	10	41	4	9	20
Gemmatimonadaceae	6	12	205	8	66	21	74	3	6	11	27	1	41	20	57	3	32	6	8	1	159	536	232	352	457	656	428	116	424	208	558	430	530	431	174	85	470	253	304	235	300	384	205	169	49	260	36	61	68
Spirochaetaceae	36	963	12	53	361	101	322	545	9	141	2233	1070	40	13	412	904	40	20	53	0	417	60	28	103	45	68	51	32	35	21	79	170	67	90	115	517	55	30	17	28	32	122	26	260	17	45	26	137	47
Helicobacteraceae	870	572	143	201	768	1235	808	130	165	642	1341	1494	2705	1159	2551	1059	1495	356	171	159	36	81	47	68	70	93	53	33	110	44	74	108	108	68	31	39	103	23	36	59	44	62	34	52	6	50	15	22	12
Sphingomonadaceae	80	61	167	18	65	129	265	11	14	40	92	109	154	54	80	75	143	14	11	2	112	245	128	173	225	342	207	64	261	115	274	231	371	238	79	55	324	143	142	150	166	214	140	164	51	175	39	61	71
Lactobacillaceae	189	160	231	115	514	337	400	65	58	85	322	299	632	179	417	220	1591	68	68	61	53	173	82	120	187	225	167	54	174	73	177	159	222	158	56	52	193	77	131	231	257	266	208	109	22	113	23	44	32
Tannerellaceae	227	148	56	38	384	278	586	541	39	276	315	689	550	183	648	548	1146	111	203	58	947	92	98	58	126	153	88	16	144	44	143	96	152	211	391	189	110	640	80	66	88	129	37	124	18	113	71	64	39
Peptostreptococcaceae	112	106	92	51	424	318	369	313	147	58	258	379	226	140	261	280	313	80	35	25	427	58	65	82	46	57	96	23	50	72	52	132	70	83	137	596	103	57	31	133	118	171	36	361	7	486	65	186	17
[Eubacterium]_coprostanoligenes_group	128	65	40	23	61	152	110	19	16	46	92	171	315	90	195	71	721	25	15	9	65	261	94	152	201	344	155	55	317	97	272	198	368	191	110	98	309	134	149	140	181	165	158	142	43	155	33	26	53
F082	0	0	12	0	0	75	11	2	0	0	265	0	0	0	1037	4	6	0	0	0	82	288	198	255	217	426	228	79	350	122	373	325	392	312	115	154	310	180	172	177	213	209	137	138	29	194	21	34	69
Clostridia_UCG-014	140	134	63	38	109	197	128	112	30	129	230	207	481	183	272	406	1284	186	77	37	43	137	54	77	114	146	122	81	136	77	125	97	143	146	186	82	114	100	72	77	126	119	88	73	58	143	28	41	41
MB-A2-108	0	0	10	0	7	0	0	0	0	0	0	9	0	0	0	0	6	2	0	0	79	271	102	191	217	373	240	75	299	116	331	278	300	258	119	48	245	92	165	128	178	220	109	116	23	149	27	32	66
Veillonellaceae	10	19	9	1029	527	207	37	821	11	86	168	175	4	22	45	217	10	46	56	161	149	45	20	22	24	36	34	8	16	29	40	27	49	125	325	69	34	111	25	36	40	36	4	108	64	3476	27	75	79
Moraxellaceae	16	4	12	3	20	18	541	1	0	3	8	13	5	13	1	9	13	1	628	2	11	30	26	20	32	68	29	8	27	8	29	46	44	21	18	5	33	14	15	27	18	23	19	66	6	30	51	7	13
67-14	0	0	16	1	10	0	39	0	4	0	3	6	17	0	0	0	2	0	1	0	78	259	131	156	198	257	178	55	220	95	251	198	230	228	59	45	204	117	135	95	151	160	95	101	27	99	14	27	40
IMCC26256	2	1	18	0	3	0	7	0	0	0	1	0	1	7	1	4	16	1	0	2	76	230	119	133	176	279	194	53	191	100	188	205	312	174	74	51	203	112	145	121	104	150	100	91	20	120	14	28	38
Pseudonocardiaceae	1	0	14	3	15	0	196	1	6	1	9	0	0	7	0	1	1	0	1	0	112	182	92	144	153	315	155	65	253	115	251	194	309	206	67	92	215	116	138	109	111	161	82	97	24	107	15	26	49
Rubrobacteriaceae	0	0	11	0	0	0	0	0	0	0	10	0	0	0	0	0	0	0	0	0	70	185	86	156	189	263	211	54	259	72	261	180	291	214	65	59	177	102	136	125	134	169	99	103	21	135	10	19	33
Anaerovoracaceae	85	52	35	71	262	263	176	18	58	68	241	169	361	130	284	274	223	31	50	12	56	33	42	71	32	18	102	10	35	26	39	106	27	30	147	457	40	18	12	22	136	37	15	127	14	247	54	200	30
Nocardioidaceae	5	0	16	0	7	0	65	2	3	5	15	0	28	5	3	0	1	0	0	0	74	170	57	111	140	257	123	42	200	89	190	170	223	156	73	55	189	103	102	93	103	144	67	79	22	119	9	20	47
Sutterellaceae	19	53	22	10	116	70	72	13	6	29	27	59	116	53	158	43	527	12	1	9	62	125	68	92	129	188	115	23	172	64	140	111	199	120	33	38	121	57	101	65	68	105	70	63	16	84	21	18	29
Comamonadaceae	126	283	256	44	142	249	174	158	21	555	163	142	196	77	72	102	132	110	34	48	54	62	23	38	47	56	40	15	47	36	64	59	89	40	22	24	78	21	67	33	39	59	28	71	6	35	99	16	13
Erysipelotrichaceae	232	110	70	82	375	159	199	57	83	88	199	233	585	218	225	196	284	53	32	21	19	49	30	27	33	69	69	24	56	33	35	47	65	50	47	15	63	31	27	69	90	35	31	17	6	34	6	21	8
Absconditabacteriales_(SR1)	25	4	3	0	0	0	1	119	30	35	43	24	11	4	2	3	0	142	36	8	456	50	8	5	6	12	1561	33	13	25	5	7	12	10	27	34	4	29	6	80	284	28	12	36	3	135	8	9	0
UCG-010	20	1	15	1	14	13	13	5	4	23	26	73	80	9	42	23	128	9	7	2	58	182	74	105	97	240	152	55	141	74	151	133	200	184	69	61	180	90	116	68	95	85	79	55	12	88	9	26	36
Micromonosporaceae	3	6	66	0	19	5	886	1	0	3	1	3	49	1	42	13	2	2	2	1	53	138	76	75	92	188	109	41	143	69	111	168	165	132	34	37	144	50	76	66	84	88	70	75	18	81	6	17	32
Nitrosomonadaceae	7	13	14	6	50	11	46	0	3	6	4	37	17	0	11	3	11	0	1	2	35	125	64	79	95	130	75	25	118	47	135	128	111	111	33	30	104	56	64	60	62	93	63	49	21	102	12	23	23
Clade_I	5	8	5	1	14	26	18	0	2	2	2	7	10	4	57	0	3	0	4	1	2	2	2	4	12	8	4	1	8	5	11	11	8	0	5	5	10	5	5	10	3	6	7	2	3	3	3	4	1
Longimicrobiaceae	15	15	1	3	2	2	185	4	1	2	0	20	10	13	3	12	9	0	1	0	43	111	45	59	114	115	96	14	98	34	97	112	133	98	31	20	95	47	70	54	63	83	53	46	13	79	4	14	18
Xanthobacteraceae	14	12	117	4	44	47	138	6	8	14	36	38	6	27	1	3	50	4	3	1	38	91	22	60	61	145	73	18	105	41	89	96	107	65	29	15	87	39	62	51	48	50	34	31	12	55	12	12	20
S0134_terrestrial_group	16	9	13	7	32	18	1206	4	2	4	18	3	24	15	37	0	21	5	2	0	32	99	50	72	78	156	76	17	94	38	82	71	80	88	45	13	80	41	51	41	49	61	49	50	10	48	5	12	19
Aerococcaceae	0	101	7	0	9	182	20	29	1	28	0	0	1	0	161	36	1	138	411	430	6	7	6	6	32	6	7	6	10	77	16	52	20	1	4	2	5	4	198	5	0	7	7	1	3	69	79	23	3
Christensenellaceae	123	28	25	38	52	131	155	7	23	40	129	63	279	87	257	19	169	31	12	13	15	51	27	58	51	69	32	14	56	29	76	35	72	41	22	18	49	37	29	34	31	46	17	32	10	41	3	10	13
Solirubrobacteraceae	0	0	7	0	0	1	5	0	3	0	0	10	0	2	5	0	0	0	0	0	38	107	46	73	89	124	108	23	105	50	159	130	111	92	41	14	125	66	72	58	69	67	52	56	12	59	8	16	9
Streptomycetaceae	14	17	23	1	40	15	330	13	6	23	26	69	24	7	68	15	19	3	6	1	31	80	43	44	80	128	89	25	98	40	91	65	124	92	29	22	94	49	49	37	54	55	34	36	17	47	10	18	20
Atopobiaceae	5	30	7	180	1222	19	21	398	4	30	56	23	17	2	58	124	12	11	10	68	2	8	6	2	14	3	42	4	22	11	4	23	11	25	89	5	8	12	3	6	14	7	4	3	25	126	6	5	10
Clostridia_vadinBB60_group	31	28	20	17	82	55	104	14	12	31	135	32	74	85	158	51	98	28	17	13	24	66	20	64	64	75	57	16	74	35	79	50	87	54	33	78	64	26	48	39	32	31	24	41	6	43	5	12	11
Cardiobacteriaceae	38	33	5	52	50	0	0	464	10	60	127	659	10	1	5	17	15	28	86	21	135	12	11	3	6	14	19	13	21	11	6	3	11	47	24	20	38	22	265	6	41	19	33	12	35	4	58	5	35
Chitinophagaceae	16	22	186	1	47	5	83	2	4	7	9	38	38	14	57	1	11	1	3	2	15	39	13	21	33	41	26	7	35	19	56	25	38	27	17	9	31	16	15	18	19	28	22	18	5	27	10	5	11
Enterococcaceae	15	4	25	3	9	8	53	2	5	7	19	12	3	32	4	15	9	4	2	2	31	32	25	27	43	76	77	33	79	49	68	59	77	73	45	30	60	47	39	35	24	35	25	21	8	24	2	12	30
Rhizobiaceae	11	10	13	2	29	16	364	5	4	22	24	86	25	4	8	14	30	2	5	0	17	52	27	33	63	99	47	13	78	27	48	39	69	40	16	9	50	25	35	22	33	33	28	17	2	47	3	8	11
BD2-11_terrestrial_group	0	0	0	0	52	6	0	0	0	4	0	0	0	0	0	0	0	1	0	0	29	62	59	37	61	95	71	15	70	34	76	71	85	67	26	11	68	39	46	46	47	82	29	26	4	49	3	12	11
Monoglobaceae	0	0	3	3	1	10	17	0	1	10	0	1	19	28	15	1	20	0	1	1	13	39	24	30	22	59	34	7	40	12	33	21	42	35	19	10	52	19	20	25	23	29	29	11	3	11	5	5	12
Lentimicrobiaceae	8	1123	0	0	17	2	9	11	6	0	0	8	10	0	120	18	24	1	8	0	1	8	2	16	3	0	2	1	0	0	1	17	4	17	10	133	8	0	0	0	0	71	0	9	1	1	1	53	0
TRA3-20	4	7	5	0	69	0	11	1	1	8	0	0	0	1	0	0	0	1	1	0	15	58	34	35	60	70	50	19	59	22	66	70	70	67	14	14	50	30	37	33	39	57	33	26	8	29	3	13	27
Mycoplasmataceae	11	12	2	20	19	41	145	3	9	21	173	299	85	19	50	82	11	4	13	1	4	2	2	7	1	0	5	5	0	0	3	18	4	0	2	39	0	4	6	1	1	4	1	68	1	3	5	32	0
Xanthomonadaceae	24	26	42	3	39	38	898	11	11	18	15	99	52	29	43	29	24	3	1	3	10	31	10	28	40	37	21	6	41	10	27	16	36	41	15	8	33	18	19	17	18	15	15	28	13	24	1	8	10
Bacillaceae	8	8	152	2	37	6	3198	3	14	30	48	73	85	31	26	37	11	5	4	6	18	29	15	19	22	28	12	6	32	16	24	21	32	22	15	4	23	13	14	27	9	25	13	10	30	11	7	5	3
Mycobacteriaceae	11	8	8	4	3	24	42	6	1	6	17	18	1	0	1	0	8	3	0	1	36	70	36	34	53	73	47	21	65	27	52	55	110	57	26	23	66	36	28	28	36	47	49	27	9	28	5	10	7
Caulobacteraceae	31	64	35	11	16	188	90	5	2	9	81	40	268	41	44	7	52	17	0	3	7	31	9	12	25	36	10	4	23	11	41	20	9	29	5	10	26	18	11	17	14	28	17	14	9	29	2	3	6
Pseudomonadaceae	45	40	196	7	56	107	885	15	15	16	10	65	30	7	24	9	37	1	4	4	20	16	13	29	20	46	25	6	32	17	40	35	30	29	15	6	34	21	17	14	15	16	21	39	12	32	16	13	17
Erysipelatoclostridiaceae	48	20	16	17	20	38	22	4	3	6	97	19	152	13	67	20	90	9	4	3	9	32	14	11	11	25	30	3	29	8	25	16	27	16	10	15	34	14	31	16	18	28	10	13	4	89	3	4	1
Gaiellaceae	0	6	25	0	4	1	3	2	0	0	0	0	0	0	1	0	0	0	0	0	22	75	34	48	49	133	38	7	62	30	81	51	95	75	23	10	58	26	34	33	31	43	31	34	5	44	6	7	9
Paludibacteraceae	1	216	10	4	66	5	32	370	8	114	7	159	1	3	75	56	1	17	26	2	110	15	3	8	1	2	9	1	2	19	8	5	24	19	41	17	7	2	3	0	3	64	3	15	5	6	23	16	74
Beijerinckiaceae	20	6	17	0	4	1	96	0	0	4	0	0	2	11	18	1	33	3	1	0	11	74	22	35	69	72	45	11	78	23	51	54	75	51	20	20	61	22	38	45	34	40	30	37	1	32	4	12	10
Nitrosococcaceae	0	2	0	0	36	11	33	0	0	5	3	0	0	0	0	0	11	0	0	0	23	49	36	39	53	73	47	12	69	23	77	52	90	60	20	20	47	25	20	43	40	46	26	41	3	27	4	3	14
Peptostreptococcales-Tissierellales	18	12	20	36	19	186	351	9	14	38	18	34	22	10	41	73	10	23	11	4	69	10	7	22	12	6	19	3	6	39	11	78	4	9	15	4	4	7	2	11	44	17	10	120	13	166	10	45	5
Marinifilaceae	19	30	14	14	60	32	95	43	11	38	117	86	76	27	151	62	260	33	18	26	10	20	9	16	24	32	19	5	26	8	22	21	38	19	21	9	31	9	17	11	12	20	11	13	4	14	3	20	8
Microscillaceae	58	18	44	4	48	52	189	9	5	30	17	27	43	24	54	36	16	11	5	4	10	27	60	24	25	53	18	6	38	12	32	35	34	44	9	11	26	13	20	14	19	17	16	11	4	8	7	5	8
Deferribacteraceae	129	85	19	25	109	148	110	14	11	50	115	179	387	126	295	73	99	21	27	15	3	13	6	7	10	21	4	4	13	6	23	8	12	10	7	7	16	8	11	3	6	9	9	8	0	11	2	5	1
Vibrionaceae	1	2	0	0	0	0	31	0	0	1	0	0	1	6	5	0	1	1	0	0	72	62	48	42	49	53	27	36	62	68	86	44	84	54	47	35	45	37	49	67	71	68	34	4	1	3	2	5	7
Euzebyaceae	4	0	0	0	0	0	11	0	2	0	0	0	0	0	0	0	0	0	0	0	24	71	35	30	39	96	45	14	49	18	65	42	74	49	20	9	77	28	45	49	41	32	33	29	8	32	5	4	10
Ilumatobacteraceae	0	0	20	0	15	0	4	0	1	0	0	3	0	0	0	0	0	0	0	0	14	64	31	41	31	89	47	12	60	20	57	33	76	48	15	23	53	19	37	25	26	39	30	17	7	34	5	10	9
Limnochordaceae	6	18	33	0	36	13	4936	1	0	4	9	18	0	0	11	15	47	9	2	6	0	0	0	0	1	2	0	0	2	1	0	0	0	0	0	0	0	1	0	0	0	1	1	0	0	0	0	0	3
Coriobacteriaceae	18	21	17	8	15	42	86	18	5	31	74	93	166	97	224	102	59	38	14	6	6	16	7	7	18	29	21	2	7	7	11	11	15	10	6	0	6	7	9	5	7	3	7	0	1	1	0	2	0
Geodermatophilaceae	1	1	3	1	0	1	4	0	0	0	7	15	1	0	1	0	1	1	0	0	23	46	34	33	52	67	43	18	66	31	34	41	56	58	21	13	62	25	38	19	19	47	10	29	4	35	4	12	8
Oxalobacteraceae	2	7	4	1	13	29	24	3	0	5	18	1	1	2	25	9	13	1	0	1	10	29	13	15	35	21	26	20	25	14	16	15	17	18	17	16	13	8	15	34	15	16	19	15	9	19	7	13	19
Eggerthellaceae	26	7	10	14	130	72	40	9	5	18	75	70	157	94	75	59	89	2	10	4	2	7	4	8	5	24	2	5	10	3	15	14	7	8	1	0	15	13	5	9	9	14	3	3	2	7	1	5	5
Staphylococcaceae	24	6	72	0	5	22	65	2	6	4	18	48	47	67	36	7	23	5	5	0	12	50	6	2	29	19	14	4	41	2	20	9	24	15	13	5	22	13	13	12	17	24	18	8	1	5	2	7	2
AKAU4049	0	0	3	0	0	0	0	1	0	1	0	0	14	0	0	0	0	0	0	0	24	43	20	30	47	63	33	9	37	13	44	37	46	46	7	8	36	19	23	30	11	31	26	18	4	34	5	5	11
Bacteroidales_RF16_group	0	0	1	0	0	0	0	0	0	0	0	0	0	0	0	0	0	0	0	0	17	52	11	28	61	74	38	12	47	29	34	32	55	35	11	8	41	34	15	27	30	25	21	19	3	27	5	6	13
Rhodobacteraceae	14	10	45	1	41	13	170	1	2	10	21	8	37	0	25	0	12	2	2	0	12	8	19	8	17	10	18	4	13	6	24	23	13	17	2	5	28	6	10	6	10	17	4	14	1	10	4	3	1
Nitriliruptoraceae	0	0	0	3	0	0	0	0	0	0	0	0	0	1	0	0	0	0	0	0	9	28	20	28	35	56	26	16	62	14	51	40	75	49	12	13	41	16	32	25	13	42	20	28	4	34	2	6	6
Steroidobacteraceae	0	7	8	0	40	5	194	1	2	7	2	51	53	23	0	4	3	1	2	2	12	11	4	13	29	45	26	3	29	10	35	12	23	33	8	4	23	12	17	16	16	11	13	9	2	24	5	3	7
Rhodanobacteraceae	5	5	10	1	20	18	23	1	4	8	9	18	46	1	0	0	28	7	2	3	8	19	3	2	5	8	6	6	12	9	9	4	14	8	7	5	9	8	1	8	14	6	4	13	23	14	1	14	8
Geminicoccaceae	2	5	5	0	26	2	39	0	3	0	0	0	1	0	0	0	0	0	0	0	17	37	8	35	39	53	29	9	33	13	48	27	43	38	18	19	25	12	28	10	22	40	23	17	5	14	2	3	5
Devosiaceae	11	7	16	2	11	31	95	3	4	4	0	16	1	1	2	1	6	2	1	0	5	15	16	17	30	30	13	19	25	7	48	39	30	30	13	16	24	19	34	11	18	27	10	10	9	18	4	7	6
Thermomonosporaceae	8	0	17	0	7	2	1526	3	0	3	9	21	11	1	45	3	30	3	0	4	9	19	5	16	12	30	12	5	28	10	14	33	22	43	2	9	18	3	14	7	11	7	9	14	3	14	3	4	6
Aeromonadaceae	94	34	76	9	24	94	50	8	12	53	84	145	236	95	81	75	78	19	18	7	5	8	7	3	7	10	2	1	9	1	3	4	19	6	1	6	6	5	6	5	10	3	5	6	1	1	2	2	3
Butyricicoccaceae	0	4	11	4	7	5	29	3	1	19	38	27	76	7	16	10	103	8	6	2	9	20	8	16	12	39	14	5	10	1	20	17	29	19	6	5	17	16	21	6	15	17	10	11	4	11	1	1	7
Rhodothermaceae	26	6	2	0	25	10	494	2	0	15	14	9	57	12	36	1	3	0	1	0	14	30	17	18	30	40	24	6	31	16	32	33	38	16	2	6	31	8	11	18	16	14	10	14	4	20	0	9	2
Clade_II	0	0	0	0	0	0	13	0	0	0	3	11	0	0	0	0	0	0	0	0	0	1	0	1	1	7	0	1	2	0	1	0	1	3	0	0	0	0	2	1	2	2	2	0	0	0	0	0	0
Haliangiaceae	0	3	6	0	32	0	5	1	0	4	0	0	0	0	4	0	0	0	0	1	9	19	20	20	12	34	22	7	33	7	32	8	17	37	11	4	18	12	16	18	14	14	8	9	2	9	6	8	7
Fibrobacteraceae	7	4	7	0	0	0	28	1	1	5	0	1	35	3	0	0	6	2	0	0	7	24	9	18	34	25	19	6	22	8	38	28	28	25	9	4	37	14	23	18	13	24	12	8	2	20	3	5	3
Nitrospiraceae	1	5	2	0	95	7	5	1	0	0	2	0	1	0	0	2	4	0	2	0	11	14	14	13	22	20	22	4	26	6	30	22	15	8	6	4	21	10	16	11	17	6	4	8	3	15	2	4	4
Streptosporangiaceae	27	12	14	0	28	52	1468	17	4	5	14	24	76	6	15	5	6	2	0	3	0	12	7	7	10	9	14	3	10	6	11	4	3	8	8	1	0	4	10	9	5	5	4	2	1	4	0	1	0
Arcobacteraceae	0	1	6	0	2	3	11	1	0	0	10	1	0	0	0	6	0	0	0	0	3	1	0	0	0	0	1	0	0	0	2	1	3	1	0	0	1	0	1	5	0	1	0	0	0	1	0	0	0
Bryobacteraceae	1	0	8	0	7	5	10	2	0	9	1	35	1	1	0	3	15	3	1	2	5	19	5	17	21	19	35	9	24	6	20	27	17	13	16	11	9	9	16	5	10	20	5	8	1	10	4	6	11
Defluviitaleaceae	0	7	2	0	16	6	9	3	2	7	86	13	0	2	50	21	2	0	6	1	21	3	5	6	1	0	4	3	4	0	3	19	8	2	6	112	6	2	1	0	4	0	3	13	0	29	9	56	0
Hungateiclostridiaceae	14	1	11	11	5	11	417	0	0	10	20	28	17	7	67	14	17	3	3	2	6	22	13	12	13	20	10	5	29	11	16	29	18	19	7	5	23	7	5	8	24	5	13	3	2	12	1	3	4
Dongiaceae	0	0	32	0	0	5	0	1	0	0	3	0	27	0	0	3	16	0	1	0	9	13	10	10	25	12	16	5	12	6	9	16	25	21	9	5	17	10	9	4	14	9	2	6	9	10	5	4	5
bacteriap25	0	0	2	0	43	11	0	0	0	5	7	0	5	22	0	1	2	0	0	0	8	19	7	18	17	43	20	8	20	13	19	12	24	22	19	5	28	11	12	12	17	18	12	9	8	11	2	4	3
Subgroup_7	0	1	5	0	0	0	1	0	0	0	16	0	33	0	0	0	0	0	0	0	8	33	10	10	17	30	15	4	23	10	14	22	32	8	10	4	25	12	19	10	9	10	2	5	1	12	2	7	7
Alteromonadaceae	1	36	0	0	0	1	37	0	1	0	0	0	1	0	12	0	7	0	0	1	1	9	0	0	1	0	0	0	0	0	0	0	0	3	0	0	0	0	0	0	2	1	0	1	0	0	1	0	0
p-251-o5	0	0	4	0	0	0	7	0	0	0	0	1	0	0	0	0	0	2	0	0	14	21	14	16	16	20	24	8	49	13	33	23	30	20	5	13	40	18	19	18	16	18	15	6	0	9	2	2	2
Thermoanaerobaculaceae	1	1	2	0	116	1	0	0	0	0	2	0	0	0	0	0	3	1	0	0	7	24	11	9	10	32	23	4	25	8	13	17	21	20	10	10	19	14	14	6	15	19	16	12	0	13	5	4	4
Peptococcaceae	8	19	3	1	64	22	9	6	28	12	29	10	1	10	24	30	27	3	10	0	14	9	4	0	0	0	8	0	14	4	1	9	14	5	11	17	10	0	3	0	8	48	1	8	5	29	0	4	20
Rhizobiales_Incertae_Sedis	18	2	5	2	2	4	18	1	1	3	1	2	0	8	0	1	0	0	2	0	10	13	9	16	13	17	12	6	11	9	24	35	26	12	8	6	17	6	13	9	8	22	11	3	0	8	3	4	7
Hyphomicrobiaceae	0	3	5	0	0	1	134	0	1	0	7	8	0	1	0	1	0	0	0	0	7	17	4	10	13	21	9	3	12	4	13	12	26	23	13	1	23	8	10	12	9	13	12	10	1	15	1	0	2
Halomonadaceae	5	62	3	1	4	1	126	2	1	2	11	10	28	10	10	0	6	1	1	0	3	9	1	3	8	33	7	2	17	2	4	6	6	0	1	1	3	0	1	2	2	3	4	13	0	2	1	0	4
Iamiaceae	0	1	2	0	3	7	29	1	1	1	7	0	0	10	0	0	0	0	0	0	10	17	11	15	21	19	15	3	14	10	23	11	46	18	3	2	15	14	7	14	10	6	11	11	2	13	2	1	6
Microbacteriaceae	1	3	13	4	2	3	105	0	3	3	15	17	19	14	11	1	10	5	3	1	8	13	11	12	11	26	14	8	17	7	29	10	24	15	4	3	30	7	5	5	13	6	6	7	7	7	5	5	8
Hyphomonadaceae	0	6	10	0	24	4	17	2	2	8	1	6	0	2	0	10	15	1	1	0	1	16	10	8	3	18	22	1	23	4	10	5	2	10	6	1	5	4	12	2	4	5	1	10	1	5	1	2	6
Kiloniellaceae	1	0	4	5	287	31	35	2	1	12	3	0	0	2	5	1	5	0	0	0	7	13	9	14	11	18	4	3	15	5	12	14	20	9	5	3	13	8	5	8	5	9	16	14	1	15	3	4	2
Unknown_Family	0	4	13	1	58	2	20	2	1	6	4	5	3	0	5	3	4	2	0	0	7	14	2	4	9	5	10	2	15	1	4	12	13	13	3	2	9	4	4	2	7	6	7	4	2	5	4	0	1
Sphingobacteriaceae	0	3	36	0	13	10	407	2	0	2	12	30	30	0	15	7	10	0	1	4	6	13	3	6	13	9	7	1	7	5	10	9	8	4	4	2	16	0	5	4	8	2	9	13	4	3	1	5	3
BIrii41	0	0	12	0	34	21	39	0	2	11	3	0	14	0	5	0	30	8	0	0	6	7	6	13	14	11	6	5	21	7	13	5	8	15	4	7	3	7	6	7	3	3	5	8	1	10	0	1	2
Promicromonosporaceae	0	1	11	7	5	7	119	1	0	4	9	0	0	8	13	6	22	1	0	0	7	35	12	11	1	18	11	2	27	12	17	11	18	20	10	6	29	12	20	3	8	8	3	11	7	10	1	3	0
SC-I-84	0	0	6	0	7	0	0	0	0	5	12	1	0	6	5	4	7	0	1	0	1	1	2	3	5	4	3	0	4	2	5	2	6	3	1	0	3	0	5	1	1	2	6	2	2	3	2	2	3
Methyloligellaceae	0	0	6	0	23	0	1	0	0	0	0	0	1	0	0	0	0	0	0	0	6	28	15	12	17	22	6	3	11	9	23	18	20	9	1	5	13	9	21	10	4	14	5	9	0	11	2	1	2
Desulfomicrobiaceae	0	0	0	0	1	2	57	1	0	0	9	7	20	0	1	0	0	0	0	0	0	2	0	0	0	0	0	0	0	0	0	0	0	0	19	0	0	5	0	1	0	0	0	0	0	0	0	1	0
Glycomycetaceae	0	0	0	0	0	0	50	0	0	0	0	0	0	0	0	0	1	0	0	0	6	15	4	13	7	28	28	2	23	10	14	10	22	22	5	8	18	11	10	15	7	7	10	10	1	6	2	6	2
Hymenobacteraceae	0	0	0	0	0	0	3	0	5	0	0	9	0	0	0	0	0	0	0	0	0	3	1	4	5	1	2	5	1	1	10	0	1	3	0	1	3	2	3	0	0	3	1	4	1	1	0	0	0
Myxococcaceae	0	6	2	0	16	0	13	0	1	0	7	0	0	0	11	0	13	2	0	0	4	16	6	11	13	17	17	4	21	4	28	17	10	12	7	5	17	5	8	8	7	8	6	10	0	8	0	2	3
Propionibacteriaceae	0	0	0	0	0	0	3	0	0	0	0	5	0	0	0	0	0	1	0	0	9	15	10	18	10	26	12	7	10	5	8	16	17	28	9	7	20	12	37	2	10	13	15	4	1	9	1	6	5
Geobacteraceae	0	0	4	0	21	0	0	0	0	0	0	0	0	0	9	9	0	0	0	0	1	0	0	0	0	0	0	0	0	0	0	0	0	2	1	0	1	0	0	0	0	0	0	0	0	0	0	0	0
Barnesiellaceae	0	0	2	1	0	36	4	2	2	1	11	7	0	0	0	0	12	2	0	0	5	8	2	8	11	6	10	2	19	0	14	7	6	8	2	2	8	3	3	2	2	6	0	7	1	2	1	2	1
Saprospiraceae	10	16	21	4	15	1	103	0	5	9	16	12	26	8	42	25	18	2	5	3	1	1	14	6	0	0	2	1	2	0	3	1	2	1	0	0	1	0	0	0	0	1	0	1	0	0	0	0	0
Erwiniaceae	0	7	15	1	29	2	37	1	1	2	25	6	22	6	25	0	26	5	1	1	12	17	8	11	8	8	8	1	9	15	10	9	22	12	1	0	7	14	4	17	23	8	4	15	9	14	4	14	9
Rhodocyclaceae	8	2	8	0	5	1	35	15	1	2	20	0	16	0	19	1	1	6	0	0	35	2	1	1	2	8	0	1	11	2	5	8	2	1	5	3	7	1	4	2	0	1	3	0	1	0	0	0	0
Morganellaceae	2	0	4	7	0	1	7	0	3	2	2	8	37	5	17	29	89	1	0	0	3	6	3	0	2	5	3	0	7	0	8	2	7	2	4	2	4	5	2	6	4	3	4	3	1	5	0	0	1
Bacteroidales_UCG-001	0	0	8	0	0	0	38	0	0	0	0	0	0	0	0	0	6	0	0	0	10	13	11	16	25	24	16	4	24	5	16	12	13	13	5	1	17	4	6	8	9	14	17	7	0	22	1	1	5
Bacteroidales_BS11_gut_group	0	0	0	0	0	0	0	0	0	0	0	0	0	0	0	0	0	0	0	0	6	16	11	6	9	14	18	4	17	13	24	11	15	15	8	8	31	7	12	7	11	8	8	11	2	6	1	1	4
Reyranellaceae	7	3	21	0	9	3	15	2	0	0	16	9	0	0	0	1	9	0	1	1	2	7	1	3	4	6	8	0	13	6	13	11	11	7	1	2	12	2	6	2	9	3	8	4	2	4	5	2	1
Acholeplasmataceae	6	7	1	4	17	2	37	0	1	2	19	13	1	16	29	6	24	6	2	0	2	6	4	18	1	6	0	3	3	1	1	6	2	3	6	220	0	1	0	1	1	2	1	1	0	4	0	0	0
Woeseiaceae	6	0	0	0	107	0	53	1	0	0	0	9	0	9	12	0	12	0	0	0	7	3	7	9	11	14	4	3	12	3	8	16	9	13	4	2	12	2	6	5	3	8	5	5	1	5	0	3	0
Micropepsaceae	8	12	9	0	0	27	0	2	0	0	2	22	0	0	3	3	22	4	1	0	0	4	1	4	5	3	2	0	2	1	6	1	1	1	1	1	0	1	0	1	3	0	2	1	3	0	1	2	1
Sandaracinaceae	2	0	0	0	8	0	28	1	0	0	0	2	0	0	0	0	6	0	0	0	3	3	5	11	7	5	6	1	12	2	3	7	8	8	7	2	5	2	3	8	11	1	4	9	4	5	1	0	0
Solibacteraceae	0	6	12	0	1	6	1	0	1	1	0	0	17	0	31	0	0	1	1	1	3	1	5	2	1	3	0	1	5	2	3	3	6	1	1	2	1	0	1	2	2	5	2	2	0	1	0	1	2
Intrasporangiaceae	1	0	20	1	6	0	81	2	0	1	0	7	12	0	0	0	1	1	0	0	2	7	3	8	15	31	8	3	5	0	7	3	5	0	12	0	12	7	3	9	1	7	0	12	0	5	2	1	2
Entotheonellaceae	0	0	0	0	37	0	0	0	0	0	0	0	19	0	0	0	0	0	0	0	1	12	3	13	11	17	9	0	16	3	13	16	8	10	0	2	8	4	9	4	4	16	3	3	1	5	1	2	1
Bdellovibrionaceae	10	1	1	0	7	18	23	2	2	6	7	8	0	17	0	3	0	0	0	0	1	19	1	5	3	5	11	1	6	1	4	9	5	5	1	0	5	0	2	25	8	9	8	3	0	1	1	1	1
Succinivibrionaceae	1	0	2	2	2	17	4	0	0	0	0	0	0	0	1	0	0	0	0	0	7	6	6	13	7	10	4	2	6	3	18	8	17	12	1	4	10	7	13	10	4	5	2	5	0	9	3	5	6
Cyclobacteriaceae	7	14	2	2	46	12	18	4	5	2	11	8	0	2	8	1	5	4	0	0	3	3	7	11	8	15	9	3	7	6	16	5	10	13	4	7	5	4	4	9	8	16	3	5	1	11	1	0	3
Puniceispirillales_Incertae_Sedis	0	0	0	0	0	0	3	0	1	0	1	0	0	0	0	0	0	0	0	0	8	9	9	1	8	22	6	5	20	7	14	24	14	10	7	3	18	10	2	6	15	9	10	6	1	12	2	1	4
SAR11_clade	0	0	0	0	0	0	0	0	0	1	0	0	0	0	1	0	0	0	0	0	0	0	0	0	0	0	0	0	0	0	0	0	0	0	0	0	0	0	0	0	0	0	0	0	0	0	0	0	0
Polyangiaceae	0	0	1	0	0	0	5	1	0	11	0	0	0	0	0	0	6	1	2	0	3	13	7	5	1	7	8	0	8	4	5	0	7	2	3	1	10	2	6	1	5	10	1	2	1	3	1	1	0
Ardenticatenaceae	0	0	0	0	0	0	0	0	0	0	0	0	0	0	0	0	0	0	0	0	7	7	4	4	14	2	8	7	18	3	5	11	15	17	6	0	8	4	13	4	3	15	4	12	0	9	0	0	0
Acetobacteraceae	2	3	26	0	8	10	10	0	0	4	0	3	0	1	0	17	4	0	0	0	1	9	2	4	2	9	2	2	5	5	5	6	3	0	1	2	2	1	1	8	2	5	1	5	2	3	1	2	0
Cellvibrionaceae	13	12	7	0	15	1	189	1	0	16	8	1	7	0	2	6	14	2	0	1	5	2	18	2	2	2	7	0	1	2	2	3	3	4	2	0	4	6	1	3	5	2	1	0	0	0	0	0	1
Acidobacteriaceae_(Subgroup_1)	2	9	11	0	7	0	7	1	0	0	0	6	0	22	0	0	2	0	1	1	1	7	5	4	3	5	4	1	4	2	7	1	16	4	1	0	3	1	2	6	1	0	1	0	1	2	1	3	2
Leuconostocaceae	0	0	6	0	0	0	36	0	0	0	0	0	0	0	21	0	0	0	1	0	5	1	2	0	12	25	7	33	1	3	16	1	15	4	12	0	2	0	14	5	3	13	4	0	0	4	1	1	0
Entomoplasmatales_Incertae_Sedis	30	25	0	0	13	5	7	1	0	16	14	78	88	15	59	24	9	2	0	2	0	0	0	0	0	0	1	0	3	0	0	0	2	0	1	0	2	0	0	1	0	0	0	0	0	1	0	0	0
Kapabacteriales	1	1	8	1	23	2	5	1	1	0	1	0	1	3	10	0	8	1	0	0	1	8	7	1	4	15	7	1	1	3	5	3	5	8	1	0	9	3	2	1	9	0	3	0	0	1	0	2	1
Paenibacillaceae	0	3	4	1	12	1	382	0	0	0	0	9	0	5	15	0	0	1	0	0	2	4	2	3	1	7	2	2	5	5	7	7	8	2	1	2	9	5	2	2	6	9	4	0	0	5	1	1	2
Kineosporiaceae	0	0	1	0	1	0	0	0	0	0	0	0	0	0	0	0	0	0	0	0	0	9	1	10	3	20	13	3	6	6	16	18	20	11	2	5	10	5	3	3	4	8	3	5	2	4	0	2	4
JGI_0000069-P22	0	16	0	0	0	1	0	38	0	60	9	7	0	0	0	0	0	0	8	7	3	5	2	0	0	3	1	0	4	0	1	1	3	6	4	4	3	5	20	0	1	6	1	0	0	3	11	3	0
Dysgonomonadaceae	0	8	4	2	5	0	603	0	1	8	8	3	14	4	14	2	4	6	2	2	0	0	0	0	1	0	4	1	0	1	0	4	3	1	0	1	1	0	0	2	0	0	1	0	0	3	0	0	0
Planococcaceae	11	32	19	1	1	2	73	0	0	0	1	0	4	5	4	7	0	2	4	0	3	2	0	2	5	3	13	2	11	0	3	2	1	3	3	4	5	2	1	3	4	1	2	1	2	4	0	1	1
Bacteroidales_Incertae_Sedis	0	2	0	52	19	4	26	4	1	7	10	3	0	0	2	7	0	0	0	0	2	1	3	0	0	0	0	0	0	0	0	0	0	0	2	7	0	0	2	0	0	0	0	2	0	32	1	1	2
Alcaligenaceae	0	15	2	1	2	2	249	1	4	9	1	25	1	14	18	1	0	4	1	1	0	1	0	2	1	0	3	0	0	1	5	0	7	1	0	1	1	1	1	1	0	0	0	1	1	2	1	2	1
Balneolaceae	0	0	0	0	15	0	11	0	0	0	0	0	0	7	0	0	0	0	0	0	2	10	2	3	4	7	3	2	6	1	4	5	7	6	0	2	2	3	2	1	0	1	0	1	0	3	2	0	0
NB1-j	4	3	3	1	117	16	58	2	1	7	13	6	1	6	0	13	21	4	0	0	0	0	0	0	0	0	0	0	1	0	0	0	4	5	1	0	1	1	0	0	2	1	2	0	0	0	0	0	0
Thermoactinomycetaceae	0	0	5	0	8	2	607	1	0	0	4	0	0	0	0	4	0	0	0	0	0	3	1	0	3	0	0	0	1	0	0	1	2	0	1	0	0	2	0	0	0	0	0	1	0	0	0	0	0
Nannocystaceae	0	1	4	0	4	0	23	1	0	8	12	1	0	0	0	0	4	0	1	0	1	0	49	4	2	3	3	2	8	4	7	1	3	8	1	1	1	2	1	1	9	2	0	2	0	2	0	1	3
Subgroup_5	0	5	9	0	15	1	2	0	0	0	0	13	1	0	0	0	1	0	0	0	4	7	2	6	7	6	2	1	3	1	7	5	1	3	1	1	11	0	7	1	7	6	3	3	0	4	4	1	0
KF-JG30-B3	0	0	4	0	10	5	0	0	0	0	0	1	0	0	0	0	0	0	0	1	0	15	1	1	12	13	5	2	3	0	9	3	2	5	4	3	4	2	6	3	6	5	0	2	1	4	0	1	2
Nocardiaceae	0	0	3	0	0	0	10	0	0	3	0	0	0	0	0	0	1	0	0	0	1	10	3	4	9	18	6	1	3	1	7	7	12	5	3	1	4	3	1	7	3	2	2	2	3	2	1	0	1
Azospirillaceae	0	0	1	0	5	0	0	3	0	0	0	0	0	0	2	0	0	0	0	0	0	3	6	5	3	4	13	0	6	4	8	3	4	1	5	0	14	1	0	3	1	6	5	2	1	3	2	0	1
Rhodobiaceae	0	0	0	0	0	0	0	0	0	0	0	0	0	0	0	0	0	0	0	0	2	5	4	8	6	5	7	1	11	6	7	4	12	1	3	2	11	3	5	8	0	4	2	10	0	6	0	1	1
RF39	25	0	0	0	8	0	4	0	0	13	11	4	33	6	0	1	20	1	0	0	1	5	2	2	3	2	4	0	1	1	1	0	3	2	0	0	2	0	0	0	1	0	0	4	0	0	0	0	0
EPR3968-O8a-Bc78	0	0	0	0	30	10	126	1	0	3	0	23	0	8	5	2	13	0	0	0	1	3	1	1	3	6	1	0	5	2	2	2	3	2	0	2	4	1	6	5	1	0	3	2	1	1	0	0	0
Pedosphaeraceae	0	1	2	0	7	0	4	0	0	0	0	5	9	0	14	0	2	1	0	0	2	6	2	3	5	5	12	1	7	4	8	3	2	2	2	2	3	1	1	4	2	9	1	3	0	2	0	1	0
Desulfuromonadaceae	0	0	0	0	209	0	19	1	0	11	41	7	0	0	0	0	0	1	1	2	0	0	0	0	0	0	0	0	0	0	2	3	0	0	0	0	0	1	0	0	0	0	0	0	0	0	0	0	0
0319-6G20	0	2	3	0	0	15	5	0	0	0	10	8	0	0	0	9	0	0	0	0	2	3	1	5	0	2	4	0	4	0	6	0	6	2	0	0	4	4	1	0	5	2	3	4	0	0	1	3	4
SAR324_clade(Marine_group_B)	0	10	0	0	78	7	7	0	0	4	0	0	1	0	0	0	5	0	1	0	0	0	0	1	2	4	0	0	5	0	1	4	2	2	0	0	0	0	0	0	0	3	2	0	0	0	0	0	0
Saccharimonadales	0	2	5	0	4	6	1	11	0	0	0	0	0	11	0	0	0	0	0	0	1	8	0	2	1	1	3	0	2	3	2	0	4	1	2	1	2	4	3	2	4	4	1	4	1	4	0	0	0
Caldicoprobacteraceae	1	0	4	0	2	1	558	0	0	0	0	0	0	0	19	0	1	1	0	1	0	0	0	0	0	0	0	0	0	0	0	0	0	0	0	0	0	0	0	0	0	0	0	0	0	0	0	0	0
MBNT15	0	0	1	0	43	0	12	0	0	0	0	0	0	0	0	0	0	0	0	1	0	0	0	4	2	4	5	2	2	2	0	2	2	1	1	0	5	0	1	0	0	2	4	3	0	2	0	0	0
Nocardiopsaceae	0	0	20	0	0	0	535	0	1	0	3	0	0	5	0	0	0	4	0	0	0	2	1	0	0	1	0	0	0	0	0	3	0	0	0	0	1	0	0	0	1	0	0	0	0	0	0	0	0
Marinilabiliaceae	7	2	4	3	3	1	195	1	1	0	0	6	1	11	1	7	1	0	2	0	1	1	0	0	1	1	1	0	4	0	2	1	3	3	1	0	0	0	0	2	3	0	0	3	0	2	0	0	0
Magnetospiraceae	8	0	0	0	22	8	5	0	0	3	0	0	16	0	0	3	7	0	0	0	5	11	3	3	6	4	2	2	3	3	3	1	3	0	4	1	3	2	1	4	4	5	0	5	4	2	0	2	0
Cellulomonadaceae	1	0	0	3	1	1	86	1	0	1	3	3	1	1	0	5	0	2	4	0	1	2	0	3	2	5	6	2	15	1	7	1	2	2	0	3	8	7	1	4	2	1	2	1	1	0	0	0	0
Selenomonadaceae	1	0	0	4	0	0	0	23	0	0	5	17	0	0	0	5	2	1	1	0	7	4	0	1	0	4	2	0	7	0	3	6	5	9	10	2	0	2	0	1	2	1	0	1	0	14	0	1	4
Rhodomicrobiaceae	0	0	4	0	18	0	0	0	0	2	0	1	1	0	0	0	3	0	0	1	0	0	0	1	6	5	1	3	1	0	0	0	8	2	2	1	2	2	1	2	3	2	0	0	1	2	1	0	0
Saccharospirillaceae	0	0	4	0	12	0	67	0	0	0	0	0	0	0	0	0	0	0	0	0	0	0	0	0	0	0	0	0	0	0	0	0	0	0	0	0	0	0	0	0	0	0	0	0	0	0	0	0	0
Sporichthyaceae	0	2	14	0	3	1	2	1	0	4	1	7	0	0	0	2	1	0	0	0	0	4	2	1	7	5	0	3	0	7	2	2	8	8	3	3	7	2	2	1	2	1	1	3	0	3	0	1	0
Ectothiorhodospiraceae	0	0	0	0	86	1	0	0	0	3	0	0	20	0	0	0	0	0	0	0	0	2	2	3	9	7	3	0	5	0	2	1	2	1	2	0	6	2	2	0	4	4	1	0	0	2	0	0	0
Marinobacteraceae	0	0	0	0	7	0	31	0	0	0	0	2	0	0	0	0	0	2	0	0	0	4	0	2	5	3	4	0	3	2	5	0	2	3	1	3	3	1	1	0	1	2	4	4	0	3	0	0	1
Clade_III	0	0	61	2	2	0	15	1	9	7	0	43	0	1	8	0	0	11	0	0	1	0	1	1	0	5	1	0	4	2	3	2	3	0	3	2	1	1	1	0	0	2	1	2	1	1	2	1	0
Subgroup_2	2	3	13	3	51	3	3	4	3	1	3	2	1	5	4	2	7	1	2	2	3	3	0	2	3	8	3	0	2	1	4	5	3	2	1	0	0	7	0	0	1	5	0	3	0	1	0	1	1
PAUC43f_marine_benthic_group	0	0	0	0	18	0	0	0	0	8	0	0	0	0	0	0	0	0	0	0	0	3	0	7	4	13	5	1	7	2	6	2	10	6	1	1	2	0	4	3	0	8	0	4	1	3	1	0	1
env.OPS_17	4	0	0	0	3	0	0	0	0	0	0	0	0	0	0	0	0	0	0	0	0	4	1	1	3	4	1	2	1	1	3	3	2	1	0	1	9	2	1	1	3	0	0	1	0	3	0	0	0
Subgroup_25	0	0	0	0	19	0	2	0	0	0	0	0	0	0	0	0	6	0	0	0	7	4	2	6	2	3	2	4	4	1	1	1	7	5	1	0	2	1	0	2	1	4	4	1	2	1	0	0	2
Amb-16S-1323	0	0	2	0	0	0	0	0	0	0	0	3	0	0	0	0	0	0	0	0	2	5	4	7	6	5	4	4	8	5	6	7	7	5	5	2	13	4	2	3	3	3	4	3	1	2	0	0	2
PeH15	0	0	0	0	0	0	0	0	0	0	0	0	0	0	0	0	0	0	0	0	6	6	3	2	3	10	6	2	7	0	1	2	9	2	3	4	2	2	5	0	2	5	3	7	0	2	0	1	0
R7C24	14	4	0	0	0	0	7	4	0	0	0	0	0	0	18	0	7	0	0	0	0	0	0	6	0	5	3	2	0	3	2	2	5	5	0	0	1	3	0	5	1	0	1	0	0	2	0	0	2
Bradymonadales	0	0	0	0	0	0	16	0	0	0	0	0	0	0	0	0	0	0	0	0	1	9	2	2	3	8	4	0	0	2	7	6	10	3	3	1	3	0	4	3	1	4	6	5	0	1	0	0	2
PLTA13	0	0	6	0	6	0	15	0	3	0	0	0	0	0	0	0	0	0	0	0	0	0	0	0	2	1	2	0	3	0	0	1	0	1	2	0	5	0	2	0	0	2	0	0	1	0	2	1	1
CCD24	0	0	2	0	1	0	1	0	0	0	0	0	0	0	0	0	0	0	0	0	0	2	1	4	2	6	1	3	3	1	9	0	2	2	0	0	2	0	3	0	2	0	2	3	3	3	1	1	2
Prolixibacteraceae	3	1	0	0	0	0	8	0	1	4	0	0	45	1	0	10	1	0	1	1	0	0	0	0	0	0	0	0	1	0	0	2	4	3	0	0	0	0	1	0	0	3	1	0	0	0	0	0	0
Methylophilaceae	0	0	1	0	1	0	8	2	0	0	2	0	0	0	0	0	0	3	0	1	0	1	0	1	3	0	3	0	0	0	4	1	2	0	0	0	1	1	1	0	0	0	1	0	0	0	0	0	0
Izemoplasmatales	0	1	0	0	0	8	15	0	0	0	4	8	0	0	8	5	7	0	0	0	1	0	3	1	0	0	2	0	0	0	1	3	0	0	1	4	0	0	0	0	0	0	0	0	0	0	0	2	0
Diplorickettsiaceae	0	0	2	0	15	0	7	0	0	4	0	0	0	0	0	0	0	0	0	0	0	4	0	0	0	0	0	0	0	0	0	0	1	0	0	0	2	1	0	0	0	0	0	0	0	0	0	0	0
Acidothermaceae	2	0	3	0	0	1	0	0	0	1	0	0	0	1	9	0	17	1	0	0	1	3	2	1	9	5	6	1	1	0	3	7	3	0	4	2	3	1	0	0	1	6	5	1	3	1	0	0	1
p-2534-18B5_gut_group	0	0	9	2	5	2	4	2	0	9	80	0	0	0	0	0	0	0	0	0	0	3	0	7	6	5	7	3	1	0	0	3	2	4	4	0	0	4	1	0	1	3	1	0	0	6	2	0	0
Microtrichaceae	0	0	3	1	6	1	25	0	0	5	0	7	0	3	0	0	0	0	3	0	0	3	0	2	6	2	1	3	1	1	1	2	1	1	0	0	9	0	0	0	3	0	2	7	0	0	1	0	0
RCP2-54	0	0	0	0	5	0	0	0	0	0	0	0	0	0	0	9	5	0	0	0	0	2	0	6	3	1	6	0	8	0	2	6	2	2	0	0	4	1	4	2	6	1	2	0	1	2	0	1	0
Yersiniaceae	0	0	12	0	0	19	26	0	0	0	0	0	0	0	1	5	0	0	0	0	5	0	1	10	0	3	3	1	5	1	1	2	4	2	2	1	2	2	0	3	2	3	4	0	0	4	0	1	2
M2PB4-65_termite_group	0	0	1	0	0	0	10	0	0	0	0	0	0	0	0	0	0	0	0	0	3	2	1	2	1	1	6	0	7	0	1	4	7	3	2	0	2	2	2	1	0	5	3	1	0	3	0	2	1
A0839	0	3	0	0	5	0	0	0	0	0	0	0	0	0	0	0	0	0	0	0	0	0	0	0	0	0	0	0	0	0	0	0	0	1	0	0	0	0	0	0	0	0	0	3	0	1	0	1	0
Gaiellales	0	0	0	0	0	0	0	0	0	0	0	0	0	0	0	0	0	0	0	0	1	5	6	1	6	6	5	1	3	1	8	4	1	4	1	2	4	2	4	3	2	2	1	0	0	2	0	1	2
Pseudohongiellaceae	0	0	0	0	12	10	10	0	1	0	0	0	10	0	0	0	3	0	0	0	1	0	1	0	1	1	1	0	5	0	3	1	1	1	1	0	1	0	0	0	1	2	0	2	0	1	0	0	0
Koribacteraceae	0	0	0	0	0	0	0	1	0	0	0	1	0	1	0	0	0	0	0	0	0	0	0	3	2	1	0	0	0	1	1	0	0	0	0	0	5	0	0	0	0	0	0	0	0	1	1	0	0
Rhodospirillaceae	0	2	3	1	15	1	16	0	0	0	0	0	0	1	0	0	0	0	0	0	2	0	0	3	1	5	3	1	1	1	2	2	2	3	1	1	2	1	4	2	1	1	0	0	1	4	0	0	0
Subgroup_22	0	0	4	0	20	0	0	0	0	0	0	0	0	0	0	0	0	0	2	0	0	0	0	1	0	0	0	0	0	0	0	0	0	0	0	0	0	0	0	0	0	0	0	0	0	0	0	0	0
Eubacteriaceae	0	0	0	1	26	0	6	1	0	0	8	0	0	0	0	0	0	0	0	0	0	0	0	2	0	0	1	0	0	1	0	2	0	0	0	5	3	0	0	0	0	0	0	0	0	2	0	0	0
FFCH16263	0	0	0	0	0	0	0	0	0	0	0	0	0	0	0	0	0	0	0	0	2	2	0	3	6	2	7	0	6	3	3	2	9	1	1	1	1	0	1	3	2	1	2	3	1	4	0	1	2
SM2D12	0	0	6	0	6	9	8	0	0	0	0	0	0	0	0	0	0	0	0	2	0	1	0	2	3	0	1	1	1	0	0	1	0	1	1	1	3	5	1	0	0	0	0	0	1	0	0	0	0
M55-D21	0	0	0	0	2	0	313	0	0	0	0	0	0	0	0	0	0	0	0	0	0	0	0	0	0	0	0	0	0	0	0	0	0	0	0	0	0	0	0	0	0	0	0	0	0	0	0	0	0
Sericytochromatia	0	0	0	0	0	0	0	0	0	6	0	0	0	0	0	0	0	0	0	0	4	2	1	4	4	0	3	0	1	1	5	3	1	8	1	0	0	5	5	0	0	1	0	0	0	1	0	0	3
Fodinicurvataceae	0	7	0	6	1	1	249	0	0	1	0	1	0	6	0	0	0	0	0	0	0	0	0	0	0	0	0	0	0	0	0	0	0	0	0	0	0	0	0	0	0	0	0	0	0	0	0	0	0
PAUC26f	0	0	0	0	60	0	1	0	0	0	0	2	1	0	0	1	0	0	0	0	4	0	1	0	5	0	3	0	0	0	0	0	3	1	2	1	2	2	0	2	2	1	0	0	0	2	1	0	0
Solimonadaceae	0	0	0	0	0	0	0	0	0	0	16	5	0	0	0	0	0	0	0	1	1	0	1	2	1	0	2	0	5	2	5	5	6	3	2	0	1	1	1	0	2	0	2	1	0	0	1	0	0
Saccharimonadaceae	0	0	0	1	11	0	0	11	2	1	0	0	0	0	0	2	0	1	1	2	2	1	0	0	0	0	0	1	0	0	0	0	0	0	5	1	0	5	0	6	3	0	0	0	0	1	0	1	0
Desulfobulbaceae	0	0	0	0	16	1	0	0	2	4	4	9	0	0	0	4	1	0	1	0	0	0	1	0	0	0	0	0	0	0	0	1	0	0	0	3	0	0	0	1	0	0	0	3	0	0	2	1	0
Phaselicystidaceae	0	1	0	0	0	0	0	0	0	0	0	0	0	0	0	12	0	0	0	0	1	0	0	0	0	0	1	1	2	0	1	3	0	0	0	1	1	0	3	0	1	0	0	0	0	0	0	1	1
MBA03	0	0	0	0	2	0	266	0	0	0	0	0	0	0	0	0	0	0	0	0	0	0	0	0	0	0	0	0	0	0	0	0	0	0	0	0	0	0	0	0	0	0	0	0	0	0	0	0	0
37-13	0	3	0	0	0	0	0	0	0	2	0	0	0	0	0	3	0	0	0	0	0	4	0	0	1	0	0	0	2	0	0	0	0	0	0	0	1	0	0	0	0	0	0	0	0	0	0	0	0
Ethanoligenenaceae	0	0	0	0	0	0	0	0	0	0	0	0	0	0	0	0	0	0	0	0	2	4	3	1	2	8	0	2	1	2	0	1	5	5	1	0	0	0	2	0	0	0	1	2	0	2	0	0	1
Hydrogenophilaceae	5	2	2	1	10	1	0	0	2	0	0	0	5	0	1	2	2	0	1	0	0	0	0	1	3	1	0	0	1	0	2	0	0	0	0	0	0	0	0	0	0	1	0	0	0	0	1	1	0
KI89A_clade	6	0	0	0	4	0	0	0	0	0	0	0	0	0	0	0	0	0	0	0	0	1	2	1	3	2	0	0	2	1	0	0	5	0	0	0	1	0	0	3	0	2	0	0	0	0	1	0	0
Spirosomaceae	0	0	1	0	8	0	2	0	0	0	0	17	0	0	1	0	0	0	0	0	1	0	1	0	0	0	0	0	1	1	0	0	1	1	2	0	0	1	1	0	1	0	0	0	1	0	0	2	1
Parvularculaceae	1	0	0	0	14	0	1	0	0	0	0	0	0	0	0	1	0	0	0	0	1	0	1	0	3	0	2	0	0	0	0	0	0	0	2	0	3	2	1	0	0	3	2	0	0	0	0	0	0
Bacteriovoracaceae	5	0	0	0	0	0	3	0	0	0	0	0	0	0	0	0	0	0	0	0	0	0	2	1	0	0	0	0	0	0	2	0	0	2	0	0	1	0	0	0	0	0	0	0	0	2	0	0	0
Chitinibacteraceae	9	2	0	0	0	5	7	0	0	0	15	0	1	17	14	2	0	0	3	1	0	0	3	0	2	0	0	0	0	0	0	2	3	1	0	0	0	0	1	0	0	0	0	0	0	0	0	0	0
Nitrincolaceae	0	0	0	0	100	0	0	0	0	2	0	0	0	0	0	0	1	0	0	0	0	0	0	0	0	2	2	0	0	0	0	0	0	0	0	0	0	0	0	0	0	0	0	0	0	0	0	0	0
NS9_marine_group	0	0	3	0	0	0	0	0	0	0	1	0	0	0	0	0	7	1	0	0	0	0	28	1	0	2	0	0	0	4	0	0	0	1	0	0	0	3	1	0	0	0	1	0	0	0	1	0	0
MVP-88	0	0	8	0	0	0	0	0	0	0	0	0	0	0	0	0	0	0	0	0	3	3	6	2	0	3	3	0	0	1	3	1	2	0	0	0	0	2	0	0	0	1	1	0	0	0	0	0	0
Anaeromyxobacteraceae	0	0	0	0	13	8	0	0	0	0	0	1	0	0	0	0	0	0	0	0	0	3	0	0	0	5	0	0	0	1	0	0	0	0	0	0	2	1	0	1	3	0	1	1	0	1	0	0	0
Vulgatibacteraceae	4	1	0	0	0	2	174	1	0	0	0	9	0	7	7	0	5	0	0	0	0	0	0	0	0	0	0	0	1	0	0	0	0	2	0	0	0	0	0	0	0	0	0	0	0	0	0	1	0
PHOS-HE36	7	2	1	0	57	2	6	1	1	1	23	3	13	0	0	0	12	0	0	0	0	0	0	1	0	0	0	0	0	0	0	0	0	0	0	0	0	0	0	0	0	0	0	0	0	0	0	0	0
Acidimicrobiaceae	0	0	2	0	0	0	0	0	0	0	0	0	0	0	0	0	0	0	0	0	2	5	0	2	2	2	3	2	7	2	4	0	5	6	0	0	0	0	0	2	4	1	1	1	0	0	0	3	0
Gallaecimonadaceae	6	3	0	0	1	2	13	3	1	0	10	12	12	0	33	8	0	0	1	0	0	0	0	0	0	0	0	0	0	0	0	0	1	0	0	0	1	0	0	0	0	0	0	0	0	0	0	0	0
S32	0	0	9	0	0	0	0	0	0	0	0	0	0	0	0	1	0	0	0	0	1	1	3	2	0	8	1	1	4	0	2	1	6	0	1	0	0	2	0	0	3	1	0	1	3	2	0	1	0
JG30-KF-AS9	0	0	86	0	0	0	9	0	0	0	0	0	0	0	0	0	0	1	0	0	0	0	7	0	1	3	1	0	6	0	0	1	1	2	0	0	1	0	0	4	0	0	0	0	0	0	0	0	0
Anaerofustaceae	0	0	0	0	0	0	7	0	0	0	0	0	0	1	0	0	99	2	0	0	1	0	0	0	1	0	0	0	1	0	0	1	0	2	0	0	3	0	0	0	0	0	0	2	0	1	0	0	0
Blfdi19	0	0	0	0	10	0	0	0	0	0	12	0	0	0	0	0	0	0	0	0	0	0	0	1	0	5	1	0	4	1	0	0	6	2	0	2	1	1	0	0	0	0	2	0	1	3	2	0	0
Gracilibacteria	0	1	0	0	0	0	0	0	0	0	0	0	0	0	0	0	0	4	3	0	0	0	0	0	0	0	0	1	0	0	0	0	0	0	0	0	0	0	0	0	0	0	2	0	0	0	0	0	0
Frankiaceae	0	0	3	0	0	0	0	1	0	3	0	0	0	0	0	0	7	0	4	0	0	1	1	0	0	0	1	0	0	0	4	2	0	0	0	0	0	4	0	0	0	0	1	1	2	0	1	1	2
Paracaedibacteraceae	0	0	0	0	0	0	5	0	0	3	0	0	0	0	0	0	0	0	0	0	0	1	1	0	2	0	3	0	2	0	0	0	8	0	0	1	0	0	0	0	0	0	0	0	0	1	0	1	0
MWH-CFBk5	3	0	4	0	0	0	179	0	0	3	0	0	0	0	0	0	0	0	1	0	0	0	0	0	0	0	0	0	1	0	0	0	0	0	0	0	0	1	0	0	0	0	3	0	0	0	0	0	0
HOC36	0	0	0	0	25	1	0	0	0	0	1	0	0	0	0	0	0	0	0	0	0	0	1	1	2	3	2	1	2	0	0	1	2	1	0	0	2	0	1	2	0	0	2	1	0	1	0	1	0
Desulfocapsaceae	0	0	0	3	54	0	2	0	0	3	0	0	0	0	5	0	0	0	0	1	0	0	0	0	0	0	0	0	4	0	0	0	0	0	0	0	1	0	0	0	0	0	0	0	0	0	0	0	0
Stappiaceae	0	0	1	0	10	0	27	0	0	0	0	0	0	0	0	0	0	0	0	0	0	2	0	0	0	0	0	0	0	0	0	3	0	0	0	0	0	0	0	0	0	0	0	0	0	1	0	0	0
Holophagaceae	0	0	9	0	0	0	0	0	0	0	0	0	0	0	0	0	0	0	0	0	0	0	0	0	0	0	0	0	0	0	0	0	0	0	0	0	0	0	0	0	0	0	0	0	0	0	0	0	0
B1-7BS	0	0	0	0	0	0	0	0	0	0	0	0	0	0	0	0	0	0	0	0	0	2	0	1	0	2	3	1	0	0	0	0	4	0	1	1	2	0	0	0	1	0	0	2	0	0	1	0	0
Akkermansiaceae	0	0	1	0	0	0	11	0	2	0	0	0	0	0	0	0	0	0	0	0	0	0	0	4	0	8	0	0	2	1	0	0	2	0	0	1	3	0	1	1	0	0	2	2	0	3	0	0	0
Ktedonobacteraceae	0	9	1	0	0	0	3	0	0	3	1	0	0	0	0	0	0	0	0	0	0	3	0	2	3	2	1	0	3	3	5	5	2	0	0	0	3	2	1	0	0	1	0	0	0	0	0	0	0
A21b	0	0	0	0	0	0	5	0	0	0	0	0	0	0	0	0	5	0	0	0	0	0	0	0	0	0	0	0	0	1	1	0	0	0	0	0	0	0	0	0	1	0	0	2	0	0	1	0	0
Acidiferrobacteraceae	0	0	0	0	11	1	10	0	0	0	0	0	0	0	0	8	0	0	0	0	0	0	0	1	1	1	5	0	1	2	0	4	2	0	0	0	1	1	0	0	0	0	0	0	0	0	0	0	0
Listeriaceae	0	0	0	0	0	0	0	0	0	0	0	0	0	0	0	0	0	0	0	0	1	1	0	3	2	0	1	0	2	2	2	1	1	3	1	0	4	4	3	2	2	2	1	0	1	0	0	0	0
PB19	1	0	7	0	0	0	0	0	0	0	0	0	0	0	0	0	0	0	0	0	0	0	0	1	0	0	2	0	0	0	1	2	0	2	1	0	0	0	0	0	0	4	0	0	0	1	0	0	0
Desulfosarcinaceae	0	0	0	0	14	0	0	0	1	0	0	0	0	0	0	0	0	0	0	0	0	0	0	0	0	0	0	0	0	0	0	0	0	0	0	0	0	0	1	0	0	0	0	0	0	0	0	0	0
SAR202_clade	0	4	0	0	31	0	0	0	0	0	0	0	0	0	0	0	0	0	0	0	0	1	0	0	2	0	1	2	0	1	1	1	5	0	1	0	3	1	0	0	2	0	0	0	0	1	0	0	0
Rs-E47_termite_group	14	6	0	1	0	6	0	0	0	0	0	0	0	0	0	0	0	0	0	0	0	1	0	0	1	0	0	0	1	1	2	0	0	1	0	1	0	1	1	0	0	0	0	1	0	0	0	0	1
Methylococcaceae	0	0	1	0	8	2	129	1	0	1	0	0	0	1	0	0	4	0	0	0	0	0	0	1	0	0	0	0	0	0	0	0	0	0	0	0	0	0	1	0	0	0	0	0	0	0	0	0	0
Lineage_IV	0	0	0	0	0	0	0	0	0	0	0	0	0	0	17	0	0	0	0	0	0	0	0	0	1	0	0	2	0	0	1	3	5	7	0	0	1	1	0	0	1	1	0	0	1	0	0	0	0
Crocinitomicaceae	0	5	2	0	5	12	19	0	0	0	0	5	0	0	0	0	9	2	0	0	0	0	1	1	0	0	2	0	2	0	0	2	0	0	0	0	0	0	0	0	0	0	0	0	0	0	0	0	0
Bogoriellaceae	0	0	0	0	0	0	121	0	0	0	0	0	0	0	0	5	0	0	0	0	0	0	0	0	0	0	0	0	0	0	0	0	0	0	0	0	0	1	0	0	0	0	0	0	0	0	0	0	0
NS11-12_marine_group	2	0	0	0	0	1	0	0	0	0	0	0	0	3	0	0	0	0	0	0	0	2	0	0	5	3	0	0	2	0	2	2	1	2	0	0	0	0	0	0	0	0	0	2	0	3	0	0	0
Shewanellaceae	0	8	0	0	0	0	0	0	0	0	0	12	0	0	0	0	0	1	0	0	0	1	5	0	0	0	0	0	0	0	0	0	0	0	0	0	0	2	0	0	3	0	0	3	0	0	0	0	0
Lineage_IIa	0	0	0	0	0	0	0	0	0	0	0	0	0	0	0	10	0	0	0	0	1	0	0	0	1	0	2	0	0	0	0	9	0	3	0	0	2	2	0	2	1	0	0	0	0	0	1	1	1
Latescibacterota	0	0	2	0	0	2	1	0	0	0	0	14	0	0	0	0	0	0	0	0	0	0	6	0	0	0	1	0	0	0	0	6	0	0	0	0	0	0	0	0	0	0	0	0	2	0	0	1	0
Ferrovibrionaceae	5	1	0	0	0	0	2	1	0	0	15	7	0	0	0	0	3	2	0	0	0	2	1	0	0	1	0	0	0	0	0	0	2	1	0	0	0	0	1	0	0	1	0	0	0	0	0	0	0
Actinospicaceae	0	0	0	0	4	0	0	0	1	4	7	14	1	0	0	0	0	0	1	0	0	0	2	0	2	0	0	1	2	0	0	1	0	2	0	0	1	0	0	0	5	0	0	0	1	0	0	0	0
AKYH767	0	0	2	0	0	0	0	0	0	0	0	0	0	0	0	0	6	0	0	0	0	1	9	0	2	0	0	0	0	0	0	3	0	0	0	0	0	1	2	0	1	1	0	0	0	0	1	0	0
Cytophagaceae	0	0	0	0	0	12	0	0	0	0	0	0	0	0	0	0	0	0	0	0	0	0	1	2	2	0	0	0	2	0	0	0	2	0	3	1	0	0	0	1	1	0	0	1	0	0	0	0	0
Brevibacillaceae	0	0	1	0	1	3	29	0	0	0	0	0	0	1	0	2	0	1	0	0	1	0	2	0	0	1	0	0	0	0	2	0	0	0	0	0	0	0	0	0	0	0	0	0	0	0	0	0	0
Catellicoccaceae	0	0	0	0	0	0	0	0	0	0	0	0	0	0	0	0	0	0	0	0	0	0	0	0	0	0	0	0	0	0	0	0	0	0	0	0	0	0	0	0	0	0	0	0	0	0	0	0	0
mle1-27	0	0	0	0	0	0	0	0	0	0	0	0	0	0	0	0	0	0	0	0	0	0	0	1	0	1	1	0	1	0	2	0	0	5	0	0	0	0	0	0	0	2	0	1	0	0	0	0	1
Alcanivoracaceae1	0	1	0	0	0	1	13	1	0	0	0	21	0	0	0	0	0	0	0	0	2	0	0	0	0	0	1	0	1	0	1	0	0	0	0	0	0	0	0	2	0	0	0	1	0	1	0	0	0
Jonesiaceae	0	33	0	0	0	0	0	0	0	0	0	0	0	0	0	0	2	0	0	0	0	0	0	0	0	0	0	0	0	0	0	0	0	0	0	0	0	0	0	0	0	0	0	0	0	0	0	0	0
Geoalkalibacteraceae	0	0	1	0	10	0	0	0	0	2	0	0	26	1	0	0	0	0	0	0	0	0	0	2	0	0	0	0	0	0	0	0	0	0	0	0	0	0	0	0	0	0	0	0	0	0	0	0	0
Syntrophomonadaceae	0	0	0	0	11	0	2	0	0	0	6	0	17	1	8	7	2	0	0	0	3	0	0	3	0	0	0	0	0	0	2	0	0	0	0	4	0	2	0	0	0	0	0	0	0	3	0	0	0
D05-2	0	0	1	1	0	0	0	0	0	0	0	0	0	0	0	0	0	0	0	0	0	1	0	1	4	1	0	0	0	0	0	0	0	0	1	3	3	0	0	0	0	3	1	0	0	1	0	0	0
Gallionellaceae	1	0	0	0	6	0	1	0	0	0	0	0	0	0	0	0	4	0	0	0	0	0	0	0	0	0	0	0	0	0	0	0	0	1	0	0	0	0	0	0	0	0	0	0	0	0	0	0	0
Micavibrionaceae	0	0	0	0	24	4	1	0	0	0	0	0	0	0	0	0	0	0	0	0	0	0	0	0	1	0	1	0	0	0	0	0	0	0	0	0	0	0	1	0	0	0	0	0	0	0	0	0	0
Bacteroidetes_BD2-2	0	0	0	0	0	0	0	0	0	0	0	0	0	0	0	0	0	0	0	0	0	0	0	1	1	5	2	0	0	0	0	0	0	0	0	0	0	0	2	0	0	0	0	0	0	0	0	0	0
Methylophagaceae	0	1	0	0	2	1	40	0	0	4	3	4	0	0	0	0	0	0	0	0	0	0	0	0	0	0	0	0	0	0	0	0	0	0	0	0	0	0	0	0	0	0	0	0	0	0	0	0	0
JTB23	0	0	0	0	9	0	0	0	0	0	0	0	0	0	0	0	0	0	0	0	0	2	0	2	0	2	2	1	2	2	1	2	3	0	0	0	0	0	0	3	1	0	1	0	0	1	0	1	1
Chromobacteriaceae	0	0	1	0	0	1	0	0	0	0	1	0	13	0	0	0	0	0	0	0	0	3	1	0	0	0	0	0	0	0	0	0	2	0	0	0	0	0	0	0	0	0	0	0	0	0	0	1	0
Arctic97B-4_marine_group	0	0	0	0	0	0	0	0	0	0	0	0	0	0	0	0	0	0	0	0	0	0	0	0	0	0	0	0	0	0	0	0	0	0	0	0	0	0	0	0	0	0	0	0	0	0	0	0	0
Sneathiellaceae	0	0	0	0	0	0	21	1	0	0	0	0	0	0	0	0	0	0	0	0	0	0	0	3	0	4	0	0	0	1	0	0	0	1	0	2	1	0	0	0	0	0	1	0	0	0	0	0	0
27F-1492R	0	0	0	0	0	0	0	0	0	0	0	0	0	0	0	0	0	0	0	0	0	0	2	1	2	2	1	0	0	0	1	0	2	0	0	0	3	0	1	0	0	2	0	4	0	0	1	2	0
Lineage_IIb	0	0	1	0	4	0	0	0	0	0	0	0	0	0	0	0	0	0	0	0	0	0	0	0	0	1	1	0	3	2	6	5	3	0	0	0	0	0	1	1	0	0	1	0	0	0	0	0	0
Candidatus_Jorgensenbacteria	0	0	0	0	7	0	0	0	0	0	0	0	0	0	0	0	0	0	0	0	0	1	0	0	0	0	0	0	0	0	0	0	0	0	0	0	0	0	0	0	0	0	0	0	0	0	0	0	0
Sva1033	9	0	0	0	10	0	0	0	0	0	19	0	0	0	0	0	0	0	0	0	0	0	0	0	0	0	0	0	0	0	0	0	0	0	0	0	0	0	0	0	0	0	0	0	0	0	0	0	0
Vermiphilaceae	0	0	0	0	27	0	0	0	0	6	0	0	0	0	0	0	0	0	0	0	0	0	0	0	0	0	0	0	0	0	0	0	0	0	0	0	0	0	0	1	0	0	0	0	0	0	0	0	0
Marinimicrobia_(SAR406_clade)	0	0	0	0	0	0	0	0	0	0	0	0	0	0	0	0	0	0	0	0	0	0	4	0	0	0	0	0	0	1	0	0	0	0	0	0	0	0	0	0	0	0	0	0	0	0	0	0	1
UCG-011	0	0	0	0	0	0	0	0	0	0	0	0	0	0	0	0	0	0	0	0	0	0	2	1	0	5	5	0	9	0	1	10	0	0	0	1	8	0	0	12	0	0	0	1	1	0	0	0	0
Inquilinaceae	0	0	1	0	0	0	8	0	0	0	0	0	0	0	0	0	0	0	0	0	0	1	0	0	0	1	0	0	2	0	0	3	0	0	0	0	0	4	0	1	1	2	0	1	1	0	0	0	0
Pleomorphomonadaceae	0	0	0	0	0	0	0	0	0	0	0	0	0	0	0	0	0	0	0	0	0	0	0	0	0	0	0	0	0	0	0	0	0	0	0	0	0	0	0	0	0	0	0	0	0	0	0	0	0
Thalassospiraceae	0	0	0	0	0	0	18	0	0	3	0	0	0	0	0	0	0	0	0	0	0	0	0	0	0	0	0	0	0	0	0	0	0	0	0	0	2	0	0	0	0	0	0	0	0	0	0	0	0
Dermabacteraceae	0	0	0	0	0	0	91	0	0	1	0	0	0	0	0	1	0	0	0	0	0	0	0	0	0	0	0	0	0	0	0	0	2	0	0	0	0	0	0	0	0	0	0	1	0	0	1	0	0
Caldalkalibacillaceae	0	0	0	0	0	1	104	0	0	2	0	0	0	0	0	0	0	0	0	0	0	0	0	0	0	0	0	0	0	0	0	0	0	0	0	0	0	0	0	0	0	0	0	0	0	0	0	0	0
Oscillospirales	0	0	0	0	0	0	0	0	0	0	0	0	0	0	0	0	0	0	0	0	0	0	0	0	0	0	0	0	1	1	0	0	0	1	0	0	0	0	2	1	0	3	0	0	0	1	0	0	0
Pyrinomonadaceae	0	0	0	0	0	0	0	0	0	0	0	0	0	0	0	0	0	0	0	0	0	1	3	3	0	4	4	0	0	0	1	0	0	0	0	0	3	0	0	1	2	0	0	2	1	0	0	0	0
Acidobacteriae	0	0	0	0	0	0	0	0	0	0	0	0	0	0	0	0	0	0	0	0	0	0	0	0	0	0	0	0	0	0	1	0	0	0	0	0	0	1	0	0	0	0	0	0	0	0	0	0	0
Desulfurivibrionaceae	0	0	0	0	98	0	0	0	0	0	7	0	0	0	0	0	0	0	0	0	0	0	0	0	0	0	0	0	0	0	0	0	0	0	0	0	0	0	0	0	0	0	0	0	0	0	0	0	0
Symbiobacteraceae	0	0	0	0	0	0	64	0	0	0	0	0	1	0	0	0	0	0	0	0	0	0	0	0	0	0	0	0	0	0	0	0	0	0	0	0	0	0	0	0	0	0	0	0	0	0	0	0	0
AD3	0	0	0	0	8	0	0	0	0	0	0	0	0	0	0	0	0	3	0	0	0	1	0	0	0	1	1	0	0	0	0	0	1	3	0	0	0	0	0	0	0	0	0	0	0	0	0	0	0
Fimbriimonadaceae	0	0	0	0	0	1	0	0	0	10	0	0	0	0	0	0	0	0	0	0	0	0	0	0	0	3	1	0	10	0	0	0	0	0	0	0	0	0	1	0	1	0	0	0	0	0	0	0	0
EF100-94H03	0	0	0	0	0	0	0	0	0	0	0	0	0	0	0	0	0	0	0	0	1	2	0	0	0	4	1	0	0	1	0	0	3	0	0	1	0	0	0	2	0	1	0	1	0	0	0	0	0
Syntrophotaleaceae	12	0	0	0	14	0	0	0	0	4	0	0	0	0	0	0	0	0	0	0	0	0	0	0	0	0	0	0	0	0	0	0	0	0	0	0	0	0	1	0	0	0	0	0	0	0	0	0	0
4-29-1	0	0	0	0	29	0	2	0	0	0	18	0	0	0	15	0	0	0	0	0	0	0	0	0	0	0	0	0	0	0	0	0	0	0	0	0	0	0	0	0	0	0	0	0	0	0	0	0	0
211ds20	0	3	0	0	0	0	6	0	0	0	0	0	13	0	0	0	0	0	0	0	0	0	2	0	0	0	1	1	3	0	0	0	1	5	0	0	0	0	1	1	0	0	0	0	0	0	0	0	0
C2U	0	0	0	0	0	0	0	0	0	0	0	0	0	0	0	0	0	0	0	0	0	0	0	0	0	0	0	0	0	0	0	0	0	0	0	0	0	0	0	0	0	0	0	0	0	0	0	0	0
VHS-B3-70	0	0	0	0	0	0	0	0	0	0	0	0	0	0	0	0	0	0	0	0	0	4	0	0	0	0	2	0	0	0	0	2	0	0	0	0	0	0	0	0	0	0	0	0	0	0	0	0	0
Rokubacteriales	0	0	0	0	0	0	0	0	0	0	0	0	0	0	0	0	0	0	0	0	0	0	0	0	2	0	0	0	0	0	0	0	0	0	0	0	0	0	0	0	0	0	0	0	0	0	0	0	0
BSV26	0	0	0	0	16	0	0	0	0	0	0	0	0	0	0	0	0	0	0	0	0	0	0	0	0	0	0	0	0	0	0	0	0	0	0	0	0	0	0	0	0	0	0	0	0	0	0	0	0
Hafniaceae	0	0	0	0	0	0	1	0	0	0	0	0	0	0	0	0	0	0	0	0	1	1	0	0	0	4	1	0	2	0	1	0	0	0	0	0	0	0	1	0	1	1	1	0	0	0	1	1	0
Defluviicoccaceae	0	0	0	0	0	14	0	0	1	0	0	0	0	0	0	0	0	0	0	0	0	4	1	0	0	4	0	2	0	0	2	0	2	0	0	0	0	0	0	0	1	0	1	1	0	1	0	0	0
Porticoccaceae	0	0	0	0	14	0	32	1	0	0	0	0	0	0	0	0	10	0	0	0	0	2	0	0	0	0	0	0	0	0	2	0	1	0	0	0	0	0	1	0	0	0	0	0	0	0	0	0	0
Fibrobacterales	0	0	0	0	0	13	0	0	0	0	0	0	0	0	25	1	0	0	0	0	0	0	0	0	0	0	0	0	0	0	0	0	0	0	0	0	0	0	0	0	0	0	0	0	0	0	0	0	0
SAR116_clade	0	0	0	0	0	0	0	0	0	0	0	0	0	0	0	0	0	0	0	0	0	0	0	0	0	0	0	0	0	0	0	0	0	0	0	0	0	0	0	0	0	0	0	0	0	0	0	0	0
Halieaceae	0	0	0	0	0	0	0	0	0	0	0	7	0	0	0	0	0	0	0	0	0	0	0	0	0	0	0	0	0	0	0	0	0	0	0	0	0	0	2	0	0	0	0	0	0	0	0	0	0
PeM15	0	0	0	1	0	0	11	0	0	0	0	0	0	0	0	0	0	0	0	0	0	0	0	0	0	0	0	0	0	0	0	0	0	0	0	0	6	0	0	0	0	0	0	0	0	0	0	0	0
Pseudoalteromonadaceae	0	2	0	0	0	0	0	0	0	0	0	0	0	0	0	0	0	0	0	0	0	0	0	0	1	0	4	0	0	1	1	0	0	0	0	0	0	0	0	0	1	1	0	0	0	1	1	0	0
Thioalkalispiraceae	5	0	0	0	25	0	0	0	1	3	0	0	0	0	0	0	0	1	0	0	0	0	0	0	0	0	0	0	0	0	0	0	0	0	0	0	0	0	0	0	0	0	0	0	0	0	0	0	0
Exiguobacteraceae	0	0	0	0	0	0	20	0	0	0	0	0	0	0	0	0	0	0	0	0	0	0	0	0	0	0	0	0	0	0	0	0	0	0	0	0	0	0	0	0	0	0	0	0	0	0	0	0	0
Idiomarinaceae	0	0	0	0	0	0	44	0	0	0	0	0	0	0	0	0	0	0	0	0	0	0	0	0	0	0	0	0	0	0	1	0	0	0	0	0	0	0	0	0	0	0	0	0	0	0	0	0	0
Acidaminococcaceae	0	0	0	0	0	0	0	0	0	0	0	0	0	0	0	0	0	0	0	0	0	0	0	0	0	0	1	0	0	0	2	0	2	0	0	0	0	0	0	0	0	0	0	0	0	0	0	0	0
Parachlamydiaceae	0	0	0	0	32	0	0	0	0	0	0	0	0	0	0	0	0	0	0	0	0	0	0	1	0	0	0	0	0	0	0	0	0	0	0	0	0	0	0	0	0	0	0	0	0	0	0	0	0
Cryptosporangiaceae	0	0	0	0	0	0	0	0	0	0	0	0	0	0	0	0	0	0	0	0	0	0	1	0	0	0	3	0	0	0	0	4	1	0	0	0	0	0	0	0	0	0	0	0	0	0	0	2	0
MBMPE27	0	0	0	0	0	0	0	0	0	0	0	0	0	0	0	0	0	0	0	0	0	0	0	0	0	0	0	0	0	0	0	0	0	0	0	0	0	0	0	0	0	0	0	0	0	0	0	0	0
Haloplasmataceae	0	0	0	0	0	0	76	0	0	0	0	0	0	0	0	0	0	0	0	1	0	0	0	0	0	0	0	0	0	0	0	0	0	0	0	0	0	0	0	0	0	0	0	0	0	0	0	0	0
ML635J-40_aquatic_group	2	0	0	0	0	0	2	0	1	5	1	1	0	0	3	1	1	0	1	1	0	0	0	0	0	0	0	0	0	1	3	0	0	0	2	0	0	0	0	0	1	0	0	0	0	0	0	0	0
C0119	0	0	0	0	0	0	0	0	0	0	0	0	0	0	0	0	0	1	0	0	0	0	0	0	0	0	0	0	0	1	1	0	0	0	0	0	0	0	0	0	0	0	0	0	0	0	0	0	1
KF-JG30-C25	0	0	0	1	0	0	0	0	0	0	0	1	0	5	0	0	0	0	0	0	0	0	2	0	0	0	2	0	1	0	0	2	1	0	0	0	0	0	0	0	0	0	0	1	0	0	0	0	0
Cryomorphaceae	0	0	0	0	13	0	23	0	0	0	5	0	0	0	0	0	1	0	0	0	0	0	0	0	0	0	0	0	1	0	0	0	0	0	0	0	0	0	0	0	0	1	0	0	0	0	0	0	0
Dietziaceae	0	0	2	0	5	0	49	0	0	0	0	0	0	1	0	0	0	0	0	0	0	0	0	0	0	0	0	0	0	0	0	0	0	0	0	0	0	0	0	0	0	0	0	0	0	0	0	0	0
Desulfobacteraceae	0	0	0	0	0	0	2	0	0	0	0	0	0	0	0	0	0	0	0	0	0	0	0	0	0	0	0	0	0	0	0	0	0	0	0	0	0	0	0	0	0	0	0	0	0	0	0	0	0
Pla4_lineage	0	0	0	0	0	0	0	0	0	0	0	0	0	0	0	0	0	0	0	0	1	1	0	3	0	2	0	0	0	0	0	0	0	1	0	1	0	0	0	0	0	2	1	0	0	0	0	0	0
Acidithiobacillaceae	0	0	0	0	0	0	0	0	0	0	0	0	0	0	0	0	0	0	0	0	0	0	0	0	0	0	0	0	0	0	0	0	0	0	0	0	0	0	0	0	0	0	0	0	0	0	0	0	0
KD3-93	0	0	0	0	0	0	0	0	0	0	0	0	0	0	0	0	0	0	0	0	0	0	0	0	0	6	1	0	2	0	0	0	1	0	0	0	1	0	1	0	0	0	0	0	0	0	0	0	0
Williamwhitmaniaceae	0	0	21	0	1	0	28	0	0	0	0	0	0	0	0	1	1	0	0	0	0	11	0	0	0	0	0	0	0	0	0	0	0	0	0	0	0	0	0	0	0	0	0	0	0	0	0	0	0
Demequinaceae	0	0	1	0	0	1	40	0	0	0	0	0	0	0	0	0	0	0	0	0	0	0	0	0	0	0	2	0	0	0	0	0	0	0	0	0	0	0	0	0	0	0	0	0	0	0	0	0	0
Endomicrobiaceae	0	0	0	0	0	0	0	0	0	0	0	11	0	0	0	0	0	0	0	0	0	0	0	0	0	0	0	0	1	1	0	0	0	0	0	0	0	0	1	0	0	0	0	0	0	1	0	0	0
Geothermobacteraceae	0	0	0	0	17	0	0	0	0	4	0	0	0	0	0	7	8	1	0	0	0	0	0	0	0	0	0	0	0	0	0	0	0	0	0	0	0	0	0	0	0	0	0	0	0	0	0	0	0
Verrucomicrobiaceae	0	0	0	0	0	0	0	0	0	0	0	0	0	0	0	0	0	0	0	0	0	0	0	0	0	0	0	0	7	0	0	0	9	1	0	0	12	2	0	0	0	4	0	0	0	0	0	0	0
Vicinamibacteraceae	0	0	0	0	0	0	0	0	0	0	0	0	0	0	0	0	0	0	0	0	1	0	0	0	4	3	0	2	0	0	0	1	0	1	0	0	0	0	0	0	0	0	0	0	0	1	0	0	0
AKIW659	0	0	0	0	0	0	0	0	0	0	0	0	0	0	0	0	0	0	0	0	0	0	0	0	0	0	0	0	0	0	0	0	0	0	0	0	0	0	0	0	0	0	0	0	0	0	0	0	0
Spongiibacteraceae	0	0	2	0	0	0	0	0	0	0	0	0	0	0	0	5	0	0	0	0	0	0	0	0	0	3	0	0	0	0	0	0	0	2	0	0	0	0	0	0	0	0	0	0	0	0	0	0	0
Ancalomicrobiaceae	0	0	12	0	0	0	0	0	0	0	0	0	0	0	0	0	0	0	0	0	0	0	0	0	0	0	0	0	0	0	0	0	0	0	1	0	0	0	0	0	0	0	0	0	0	0	0	0	0
Thalassobaculaceae	1	0	0	0	1	0	0	0	0	0	0	0	0	0	0	0	0	0	0	0	0	0	0	2	0	0	0	0	0	0	0	0	0	0	0	0	0	0	4	0	0	0	0	0	0	3	0	0	0
Eel-36e1D6	0	0	0	0	4	0	9	0	2	0	0	0	19	0	0	0	0	0	0	0	0	0	0	0	0	0	0	0	0	0	0	1	0	0	0	0	0	0	0	0	0	0	0	0	0	0	0	0	0
Subgroup_21	0	5	1	0	37	0	0	0	0	0	0	0	0	0	0	0	0	0	0	0	0	0	0	0	0	0	0	0	0	0	0	0	0	0	0	0	0	0	0	0	0	0	0	0	0	0	0	0	0
Alicyclobacillaceae	0	0	0	0	0	0	0	0	0	0	0	0	11	0	0	0	0	0	0	0	0	1	0	0	0	2	0	1	0	2	0	0	0	0	0	0	0	0	2	0	0	1	0	0	0	0	0	0	0
[Clostridium]_methylpentosum_group	0	0	0	4	0	0	0	0	0	2	0	1	0	0	0	0	2	0	0	0	0	0	0	0	0	0	1	0	0	0	2	0	0	0	0	0	0	0	0	2	0	0	2	0	0	0	0	0	0
Nakamurellaceae	0	0	0	0	0	0	0	0	0	0	0	0	0	0	0	0	0	0	0	0	1	0	2	0	0	2	0	0	0	0	0	0	0	2	1	0	0	0	0	2	0	1	1	0	0	0	0	0	0
Parvibaculaceae	0	3	0	0	2	0	12	0	0	1	0	0	0	0	0	0	0	0	0	0	0	0	0	0	0	0	0	0	0	0	0	0	1	0	0	0	0	0	0	0	0	0	0	0	0	0	0	0	0
Subgroup_13	0	0	1	0	5	4	13	0	0	0	0	0	0	0	0	0	0	0	0	0	0	0	0	0	0	0	0	0	0	0	0	1	0	1	0	0	0	0	0	1	0	0	0	0	0	0	0	0	0
Catenulisporaceae	1	3	0	0	0	0	0	0	0	0	0	0	0	0	0	0	0	0	0	1	0	0	0	0	0	0	0	0	0	0	0	0	0	0	0	0	0	0	0	0	0	0	0	0	1	1	0	0	0
Nitrococcaceae	0	0	0	0	0	0	0	0	0	0	0	1	0	0	0	0	0	0	0	0	0	1	1	1	0	1	0	0	0	0	0	2	0	0	0	0	0	0	0	0	1	0	0	0	0	0	0	0	0
Caloramatoraceae	0	0	0	0	0	0	0	0	0	0	0	0	0	0	0	0	0	0	0	0	0	0	0	0	0	0	0	0	0	0	0	0	0	0	0	0	0	0	0	0	0	0	0	0	0	0	0	0	0
Ferrovibrionales	0	0	0	0	6	0	8	0	0	3	0	0	0	0	0	0	0	0	5	0	0	2	2	0	0	0	0	0	0	0	0	0	0	0	0	0	0	0	0	0	0	0	0	0	0	3	0	0	0
Zixibacteria	0	0	0	0	20	0	0	0	0	0	0	0	0	0	0	0	6	0	0	0	0	0	0	0	0	0	0	0	0	0	0	0	0	0	0	0	0	0	0	0	0	0	0	0	0	0	0	0	0
Bradymonadaceae	0	0	0	0	0	0	6	1	0	0	0	0	0	0	0	0	0	0	0	0	0	0	0	0	0	0	0	0	0	0	0	0	0	0	0	0	0	0	0	0	0	0	0	0	0	0	0	0	0
Legionellaceae	0	0	0	1	0	1	5	0	0	0	0	0	0	0	0	0	0	0	0	0	0	0	0	0	0	0	0	0	0	0	0	0	0	0	0	0	0	0	0	0	0	0	0	0	0	0	0	0	0
Synergistaceae	0	0	0	0	0	0	0	0	0	0	0	0	0	0	0	0	0	0	0	0	0	0	0	0	0	0	0	0	0	0	0	0	1	0	0	0	0	0	0	0	0	0	0	0	0	1	0	0	0
Bacteroidetes_vadinHA17	0	0	0	0	1	0	0	0	0	0	0	0	8	0	0	0	0	0	0	0	0	0	0	0	0	0	0	0	0	0	0	0	0	0	0	0	0	0	0	0	0	0	0	0	0	0	0	0	0
Roseiflexaceae	0	0	0	0	0	0	0	0	0	0	0	0	0	0	0	0	0	0	0	0	0	0	0	0	3	0	0	0	0	0	5	0	4	0	0	0	0	0	0	1	0	4	0	0	0	0	0	0	0
CCM19a	0	2	4	0	0	0	0	0	0	0	0	0	0	0	0	0	0	0	0	0	0	0	0	0	0	0	0	0	0	0	0	0	0	0	0	0	0	0	0	0	0	0	0	0	0	0	0	0	0
Coriobacteriales_Incertae_Sedis	0	0	0	0	0	0	1	0	0	0	0	0	0	15	0	0	0	0	0	0	0	0	0	0	0	0	0	0	0	0	0	0	0	0	0	0	0	0	0	0	0	0	0	0	0	0	0	0	0
FFCH16767	0	0	0	0	0	0	0	0	0	0	0	0	0	0	0	0	0	0	0	0	0	0	0	1	0	1	0	0	0	0	0	0	1	0	0	0	0	0	0	0	0	0	0	0	0	0	0	0	0
44524	0	0	0	0	0	0	0	0	0	0	0	0	0	0	0	0	0	0	0	0	0	0	0	0	0	0	0	0	0	0	0	0	0	0	0	0	0	0	0	0	0	0	0	0	0	0	0	0	0
Fusibacteraceae	0	0	0	0	0	0	6	0	0	0	0	0	0	0	0	0	0	0	0	0	0	0	0	0	0	0	0	0	0	0	0	0	0	0	0	0	0	0	0	0	0	0	0	0	0	0	0	0	0
Tenderiaceae	0	0	3	1	0	0	0	0	0	0	14	0	0	0	0	0	0	0	0	0	0	0	0	0	0	0	0	0	0	0	0	0	3	0	0	3	0	0	0	0	0	0	0	0	0	0	0	0	0
Cloacimonadaceae	0	0	0	0	0	0	4	0	1	0	0	0	1	0	7	0	0	1	1	1	0	0	0	0	0	0	0	0	0	0	0	0	0	0	0	0	0	0	0	0	0	0	0	0	0	0	0	0	0
Subgroup_11	0	0	0	0	0	0	0	0	0	0	0	0	0	0	0	7	0	0	0	0	0	0	0	1	0	1	3	0	0	0	0	1	0	0	0	0	0	0	0	0	0	3	0	0	0	0	0	0	0
Subgroup_26	0	0	0	0	2	0	0	0	0	0	0	0	0	0	0	0	0	0	0	0	0	0	0	0	0	0	0	1	0	0	0	0	1	0	0	0	0	0	0	0	2	1	0	0	0	0	0	0	0
Desulfotomaculales	0	0	0	0	0	0	18	0	0	0	0	0	0	0	0	0	0	0	0	0	0	0	0	0	0	0	0	0	0	0	0	0	0	0	0	0	0	0	0	0	0	0	0	0	0	0	0	0	0
JG30-KF-CM45	0	0	0	0	0	0	0	0	0	0	0	0	0	0	0	0	0	0	0	0	0	0	0	0	0	0	0	0	0	0	0	0	0	0	0	0	0	0	0	0	0	0	0	0	0	0	0	0	0
Sedimentibacteraceae	0	0	0	0	0	0	5	0	0	0	0	0	0	8	1	0	1	0	0	0	0	1	0	0	0	0	0	0	0	0	0	0	0	0	0	0	0	0	0	0	0	0	0	0	0	0	0	0	0
Geopsychrobacteraceae	0	0	0	0	5	0	0	0	0	4	0	0	0	0	0	0	0	0	0	0	0	0	0	0	0	0	0	0	0	0	0	0	0	0	0	0	0	0	0	0	0	0	0	0	0	0	0	0	0
Granulosicoccales	0	0	0	0	0	0	0	0	0	0	0	0	0	0	0	0	0	0	0	0	0	0	0	0	0	0	0	0	0	0	0	0	0	0	0	0	1	0	0	0	0	0	0	0	0	0	0	0	0
S15-21	0	0	0	0	0	0	0	0	0	0	0	0	0	0	0	0	0	0	0	0	0	0	0	0	0	2	0	0	0	0	0	0	1	0	0	0	2	0	0	1	0	0	0	0	0	0	0	0	0
Gitt-GS-136	0	0	0	0	0	0	0	0	0	0	0	0	0	0	0	0	0	0	0	0	0	1	0	1	0	0	0	0	0	0	0	0	0	0	0	0	0	0	0	0	0	0	0	0	0	1	0	0	0
AKIW781	0	0	0	0	0	0	0	0	0	0	0	0	0	0	0	0	0	0	0	0	0	0	0	0	1	0	0	0	0	0	0	0	0	0	0	0	0	0	0	0	1	0	0	0	0	0	0	0	0
type_III	0	0	0	0	0	0	0	0	0	0	0	0	0	0	0	0	0	0	0	0	0	0	0	0	0	0	0	0	0	0	0	0	0	0	0	0	0	0	0	0	0	0	0	0	0	0	0	0	0
Kordiimonadaceae	0	0	0	0	25	0	0	0	0	0	0	0	0	0	0	0	0	0	0	0	0	3	0	0	0	0	0	0	0	0	0	0	0	0	0	0	0	0	0	0	0	0	0	0	0	0	0	0	0
Candidatus_Yanofskybacteria	0	0	0	0	14	0	0	0	0	0	0	0	0	0	0	0	0	0	0	0	0	0	0	0	0	0	0	0	0	0	0	0	0	0	0	0	0	0	0	0	0	0	0	0	0	0	0	0	0
S25-593	0	0	0	0	0	0	7	0	0	0	0	0	0	0	0	0	0	0	0	0	0	0	0	0	0	0	0	0	0	0	0	0	0	0	0	0	0	0	0	0	0	0	0	0	0	0	0	0	0
Phycisphaeraceae	0	0	0	0	0	0	0	0	0	0	0	0	0	0	0	0	0	0	0	0	0	0	0	0	0	0	12	1	0	0	0	0	0	1	0	0	0	0	0	0	0	1	0	0	0	3	0	0	0
Wohlfahrtiimonadaceae	0	0	0	0	4	0	34	0	0	0	0	0	0	0	0	0	0	0	0	0	0	0	0	0	0	0	0	0	0	0	0	0	0	0	0	0	0	0	0	0	0	0	0	0	0	0	0	0	0
Ga0077536	0	0	0	0	0	0	0	0	0	0	6	10	0	0	0	0	0	0	0	0	0	0	0	0	0	0	0	0	0	0	0	0	0	0	0	0	0	0	0	0	0	0	2	1	0	0	0	0	0
FFCH9454	0	0	0	0	0	0	0	0	0	0	0	0	0	0	0	0	0	0	0	0	0	1	0	0	0	0	0	0	0	0	0	0	0	0	0	0	0	1	1	0	0	2	1	2	0	0	0	0	0
Rhizobiales	0	0	0	0	0	0	0	0	0	0	0	0	0	0	0	0	0	0	0	0	1	2	0	0	0	1	0	0	1	0	0	0	1	3	1	0	0	0	0	0	0	0	0	2	0	0	0	0	0
Anaerolineaceae	0	0	0	0	0	0	0	0	0	2	0	0	0	0	0	0	0	1	0	0	0	0	1	0	3	0	0	0	0	0	0	0	0	0	0	1	0	0	11	1	0	0	3	0	0	2	0	0	0
Kangiellaceae	0	0	0	0	3	0	0	0	0	0	0	0	0	0	0	0	0	0	0	0	0	0	0	0	0	0	0	0	0	0	0	0	0	0	0	0	0	0	0	0	0	0	0	0	0	0	0	0	0
WWH38	0	0	0	0	0	0	0	0	0	0	0	0	0	0	0	0	0	0	0	0	0	0	0	0	0	0	0	0	0	0	0	2	0	2	0	0	0	0	0	0	0	0	0	0	0	0	0	0	0
AT-s3-44	0	0	0	0	0	0	0	0	0	6	0	0	0	0	0	0	0	0	0	0	0	0	0	0	0	0	0	0	0	0	0	0	0	0	0	0	0	0	0	0	0	0	0	0	0	0	0	0	0
AEGEAN-169_marine_group	0	0	0	0	0	0	0	0	0	0	0	0	0	0	0	0	0	0	0	0	0	0	0	0	0	0	0	0	0	0	0	0	0	0	0	0	0	0	0	2	0	0	0	0	0	0	0	0	0
Ignavibacteriaceae	0	0	0	0	0	0	0	0	0	0	0	0	0	0	0	0	0	0	0	0	0	0	0	0	0	0	0	0	0	0	0	0	0	0	0	0	0	0	0	0	0	0	0	0	0	0	0	0	0
Vagococcaceae	0	0	0	0	0	0	7	0	0	0	0	0	0	1	0	0	0	0	0	0	0	0	0	0	0	0	0	0	0	0	0	0	0	0	0	0	0	0	0	0	0	0	0	0	1	0	0	0	0
OM182_clade	0	0	0	0	0	0	0	0	0	0	0	0	0	0	0	0	0	0	0	0	0	0	0	0	0	0	0	0	0	0	0	0	0	0	0	0	0	0	1	0	0	0	0	0	0	0	0	0	0
Puniceispirillales	0	0	0	0	23	0	0	0	0	0	0	0	0	0	0	0	0	0	0	0	0	0	0	0	0	0	0	0	0	0	0	0	0	0	0	0	0	0	0	0	0	0	0	0	0	0	0	0	0
661239	0	0	0	0	23	0	0	0	0	0	0	0	0	0	0	0	0	0	0	0	0	0	0	0	0	0	0	0	0	0	0	0	0	0	0	0	0	0	0	0	0	0	0	1	0	0	0	0	0
Sulfurimonadaceae	0	1	0	0	9	0	0	0	0	0	0	0	0	0	9	0	0	0	0	0	0	0	0	0	0	0	0	0	0	0	0	0	0	0	0	0	0	0	0	0	0	0	0	0	0	0	0	0	0
Rickettsiaceae	0	0	5	0	0	0	0	0	0	0	0	0	0	1	0	0	0	0	0	0	0	0	2	0	0	0	0	0	0	0	0	0	0	0	0	0	0	0	0	0	0	0	0	0	0	0	0	0	0
AB1	0	0	0	0	0	0	0	0	0	0	0	0	0	0	0	0	0	0	0	0	0	0	0	0	0	0	0	0	0	0	0	0	0	0	0	0	0	0	0	0	0	0	0	0	0	0	0	0	0
MVP-15	0	0	0	0	0	0	0	0	0	0	0	0	0	0	0	4	0	0	0	0	0	0	0	0	0	0	0	0	1	0	0	0	0	0	0	0	0	0	0	0	0	0	0	0	0	0	0	0	0
Bacteroidetes_VC2.1_Bac22	0	0	0	0	0	0	0	0	0	0	0	0	0	0	0	0	0	0	0	0	0	0	0	0	0	0	0	0	0	0	0	0	0	0	0	0	1	0	0	0	0	0	0	0	0	0	0	0	0
KD4-96	0	0	0	0	0	0	0	0	0	0	0	0	0	0	0	0	0	0	0	0	0	0	0	0	0	0	0	0	0	0	0	0	0	1	0	0	0	0	0	0	0	0	0	0	0	0	0	0	0
UBA12409	0	0	0	0	1	0	0	0	0	3	0	0	0	0	0	0	0	0	0	0	0	0	0	0	0	0	0	0	0	0	0	0	0	0	0	0	0	0	0	0	0	0	0	0	0	0	0	0	0
Anaerolineae	0	0	0	0	0	0	1	0	0	0	0	0	0	0	0	0	0	0	0	0	0	0	0	0	0	0	0	0	0	0	0	0	0	0	0	0	0	1	0	0	0	0	0	0	0	0	0	0	0
Halorhodospiraceae	0	0	0	0	0	0	0	0	0	0	0	0	0	0	26	0	0	0	0	0	0	0	0	0	0	0	0	0	0	0	0	0	0	0	0	0	0	0	0	0	0	0	0	0	0	0	0	0	0
Gastranaerophilales	0	0	0	0	0	0	0	0	0	0	0	0	0	0	0	0	0	0	0	0	0	0	0	0	0	0	0	0	0	0	0	0	0	0	0	0	0	0	0	0	0	0	0	0	0	0	0	0	0
TK10	0	0	0	0	0	0	0	0	0	0	0	0	0	0	0	0	0	0	0	0	0	0	0	0	0	0	2	0	0	0	0	0	0	1	0	0	0	0	0	0	0	0	0	0	0	0	0	0	0
Candidatus_Terrybacteria	0	0	0	0	0	0	0	0	0	0	0	0	0	0	0	0	0	0	0	0	0	0	0	0	0	0	0	0	0	0	0	0	0	0	0	0	0	0	0	0	0	0	0	0	0	0	0	0	0
Latescibacteraceae	0	0	1	0	0	3	0	0	0	0	0	0	0	0	0	0	0	0	0	0	0	0	0	0	0	0	0	0	0	0	0	2	0	0	0	0	0	0	0	0	0	0	0	0	0	0	0	0	0
LWQ8	1	1	3	0	0	0	0	0	0	0	0	0	0	0	0	0	0	0	0	0	0	0	0	0	0	0	1	0	0	0	0	0	0	0	0	0	0	0	0	0	0	0	0	0	0	0	0	0	0
Holosporaceae	0	0	0	0	5	0	0	0	0	0	0	0	0	0	0	0	0	0	0	0	0	0	0	0	0	0	0	0	0	0	2	0	0	2	0	0	0	0	0	0	0	0	0	0	0	0	0	0	0
Colwelliaceae	0	0	0	0	0	0	6	0	0	0	0	0	0	0	0	0	0	0	0	0	0	0	0	0	0	0	1	0	0	0	0	0	0	0	0	0	0	0	0	0	0	0	0	0	0	0	0	0	0
OPB41	0	0	0	1	0	0	0	0	0	0	0	0	0	0	0	0	0	0	0	0	0	0	0	0	0	0	0	0	1	0	0	1	0	0	0	0	0	0	0	0	0	0	0	0	0	0	0	0	0
Lineage_IIc	0	0	0	0	0	0	0	0	0	0	0	0	0	0	0	0	0	0	0	0	0	0	0	0	0	0	0	0	1	0	0	0	0	0	0	0	0	0	0	0	0	0	0	0	0	0	0	0	0
Sulfurospirillaceae	0	0	0	0	0	0	0	0	0	0	0	7	0	3	0	0	0	0	0	0	0	0	0	0	0	1	0	0	0	0	0	0	0	0	0	0	0	0	0	0	0	1	0	0	1	0	0	0	0
Acanthopleuribacteraceae	0	0	0	0	0	0	0	0	0	0	0	8	0	0	0	0	0	0	0	0	0	0	0	0	0	0	0	0	0	0	0	0	0	0	0	0	0	0	0	0	0	0	0	0	0	0	0	0	0
B12-WMSP1	0	3	0	0	0	0	0	0	0	0	0	0	0	0	0	0	0	0	0	0	0	0	0	0	0	1	0	0	0	0	0	0	0	0	0	0	0	0	0	0	0	0	0	0	0	0	0	0	0
SS1-B-09-64	0	0	0	0	0	0	0	0	0	0	0	0	0	0	0	0	0	0	0	0	0	0	0	0	0	0	0	0	0	0	0	0	0	0	0	0	0	0	0	0	0	0	0	0	0	0	0	0	0
Magnetospirillaceae	0	0	0	0	0	0	0	0	0	0	0	0	0	0	0	0	0	0	0	0	0	0	0	0	0	0	1	0	0	0	0	0	0	0	0	0	0	0	0	0	0	0	0	0	0	0	0	0	0
Elsteraceae	0	0	0	0	0	0	0	0	0	0	0	0	0	0	0	0	0	0	0	0	0	0	0	0	0	0	0	0	0	0	0	0	0	0	0	0	0	0	0	0	0	0	0	0	0	0	0	1	0
Sva0485	0	0	0	0	0	0	0	0	0	0	0	0	0	0	0	0	0	0	0	0	0	0	0	0	0	0	0	0	0	0	0	0	0	0	0	0	0	0	0	0	0	0	0	0	0	0	0	0	0
Gracilibacteraceae	0	0	0	0	0	0	9	0	0	0	0	0	0	0	0	0	0	0	0	0	0	0	0	0	0	0	0	0	0	0	0	0	0	0	0	0	0	0	0	0	0	0	0	0	0	0	0	0	0
1013-28-CG33	0	0	0	0	0	0	14	0	0	0	0	1	0	0	0	0	0	0	0	0	0	0	0	0	0	0	0	0	0	0	0	0	0	0	0	0	0	0	0	0	0	0	0	0	0	0	0	0	0
UBA10353_marine_group	0	0	0	0	0	0	0	0	0	0	0	0	0	0	0	0	0	0	0	0	0	0	0	0	0	0	0	0	0	0	0	0	2	0	0	0	0	0	0	0	0	0	0	0	0	0	0	0	0
Thiotrichaceae	0	0	0	0	0	0	0	0	0	0	0	0	0	0	0	0	0	0	0	0	0	0	0	0	0	0	0	0	0	0	0	0	0	0	0	0	0	0	0	0	0	0	0	0	0	0	0	0	0
Kaistiaceae	0	0	0	0	0	0	0	0	0	0	0	0	0	0	0	0	0	0	0	0	0	0	0	0	0	0	0	0	0	0	0	0	0	0	0	0	0	0	0	0	0	0	0	0	0	0	0	0	0
Cyanobiaceae	0	0	0	0	0	0	0	0	0	0	0	0	0	0	0	0	0	0	0	0	0	0	0	0	0	0	0	0	0	0	0	0	0	0	0	0	0	0	0	0	0	0	0	0	0	0	0	0	0
Magnetococcaceae	0	0	0	0	0	0	0	0	0	0	0	0	0	0	0	0	0	0	0	0	0	0	0	0	0	0	0	0	0	0	0	0	0	0	0	0	0	0	0	0	0	0	0	0	0	0	0	0	0
Blastocatellaceae	0	0	3	1	0	0	0	0	0	0	0	0	0	0	0	0	0	0	0	0	0	0	0	0	0	0	0	0	0	0	0	0	0	0	0	0	0	0	0	0	0	0	0	0	0	0	0	0	0
HgCo23	0	0	0	0	0	0	0	0	0	0	0	0	0	0	0	0	0	0	0	0	0	0	0	0	0	0	0	0	0	0	0	0	0	0	0	0	0	0	0	0	0	0	0	0	0	0	0	0	0
Elev-16S-1166	0	0	2	0	0	0	0	0	0	0	0	0	0	1	0	0	0	0	0	0	0	0	0	0	0	0	0	0	0	1	0	0	0	0	0	0	0	0	0	0	0	0	0	0	0	0	0	0	0
Berkelbacteria	0	0	0	0	0	0	0	0	0	0	0	0	0	0	0	0	0	0	0	0	0	0	0	0	0	0	0	0	0	0	0	0	0	0	3	0	0	0	0	0	0	0	0	0	0	0	0	0	0
Beggiatoaceae	0	0	0	0	0	0	9	0	0	0	0	0	0	0	0	0	0	0	0	0	0	0	0	0	0	0	0	0	0	0	0	0	0	0	0	0	0	0	0	0	0	0	0	0	0	0	0	0	0
Mariprofundaceae	0	0	0	0	0	0	0	0	0	0	0	0	0	0	0	0	0	0	0	0	0	0	0	0	0	0	0	0	0	0	0	0	0	0	0	0	0	0	0	0	0	0	0	0	0	0	0	0	0
Competibacteraceae	0	0	0	0	0	0	0	0	0	0	0	0	0	0	0	0	0	0	0	0	0	0	0	0	0	0	0	0	0	0	0	0	0	0	0	0	0	0	0	0	0	0	0	0	0	0	0	0	0
P2-11E	0	0	0	0	0	0	0	0	0	0	0	0	0	0	0	0	0	0	0	0	0	0	0	0	0	0	0	0	0	0	0	0	0	2	0	0	0	0	0	0	0	0	0	0	0	0	0	0	0
PS1_clade	0	0	0	0	0	0	0	0	0	0	0	0	0	0	0	0	0	0	0	0	0	0	0	0	0	0	0	0	0	0	1	0	4	0	0	0	0	0	0	0	0	0	0	0	0	4	0	1	0
Garciellaceae	0	0	0	0	0	0	15	0	0	0	0	0	0	0	0	0	0	0	0	0	0	0	0	0	0	0	0	0	0	0	0	0	0	0	0	0	0	0	0	0	0	0	0	0	0	0	0	0	0
Parcubacteria	0	0	0	0	0	0	0	0	0	0	0	0	0	0	0	0	0	0	0	0	0	0	0	0	0	0	0	0	0	0	0	0	0	0	0	0	0	0	0	0	0	0	0	0	0	0	0	0	0
Chromatiaceae	0	0	0	0	0	0	0	0	0	0	0	0	0	0	0	0	0	0	0	0	0	0	0	0	0	0	0	0	1	0	0	0	0	0	0	0	0	0	0	0	0	0	0	0	0	0	0	0	0
DTU014	0	0	0	0	0	0	15	0	0	0	0	0	0	0	0	0	0	0	0	0	0	0	0	0	0	0	0	0	0	0	0	0	0	0	0	0	0	0	0	0	0	0	0	0	0	0	0	0	0
Aquaspirillaceae	0	0	0	0	0	0	0	0	0	0	0	0	0	0	0	0	0	0	0	0	0	0	0	0	0	0	0	1	0	0	0	0	0	0	0	0	1	0	0	0	0	0	0	0	0	0	0	0	0
Oligoflexales	0	0	0	0	0	14	0	0	0	0	0	0	0	0	0	0	0	0	0	0	0	0	0	0	0	0	0	0	0	0	0	0	0	0	0	0	0	0	0	0	0	0	0	0	0	0	0	0	0
Clade_IV	0	0	0	0	0	0	0	0	0	0	0	0	0	0	0	0	0	0	0	0	0	0	0	0	0	0	0	0	0	0	0	0	0	0	0	0	0	0	0	0	0	0	0	0	0	0	0	0	0
MidBa8	0	0	0	0	3	0	0	0	0	0	0	0	0	0	0	0	0	0	0	0	0	0	0	0	0	0	0	0	0	0	0	0	0	0	0	0	0	0	0	0	0	0	0	0	0	0	0	0	0
Incertae_Sedis	0	0	0	0	0	0	14	0	0	0	0	0	0	0	0	0	0	0	0	0	0	0	0	0	0	0	0	0	0	0	0	0	0	0	0	0	0	0	0	0	0	0	0	0	0	0	0	0	0
MSB-4B10	0	0	0	0	0	0	0	0	0	0	0	0	0	0	0	0	0	0	0	0	0	0	0	0	0	0	0	0	0	0	0	0	0	0	0	0	0	0	0	0	0	0	0	0	0	0	0	0	0
DEV007	0	0	0	0	0	0	0	0	0	0	0	0	0	0	0	0	8	0	0	0	0	0	0	0	0	0	0	0	0	0	0	0	0	0	0	0	0	0	0	0	0	0	0	0	0	0	0	0	0
FW113	0	0	0	0	0	0	0	0	0	0	0	0	0	0	0	0	0	0	0	0	0	0	0	0	0	0	0	0	0	0	0	0	0	0	0	0	0	0	0	0	0	0	0	0	0	0	0	0	0
Subgroup_15	0	0	0	0	12	0	0	0	0	0	0	0	0	0	0	0	0	0	0	0	0	0	0	0	0	0	0	0	0	0	0	0	1	1	0	0	0	0	0	0	0	0	0	0	0	0	0	0	0
Marinococcaceae	0	0	0	0	0	0	13	0	0	0	0	0	0	0	0	0	0	0	0	0	0	0	0	0	0	0	0	0	0	0	0	0	0	0	0	0	0	0	0	0	0	0	0	0	0	0	0	0	0
Hydrogenedensaceae	0	0	0	0	0	0	0	0	0	0	0	0	0	0	0	0	0	0	0	0	0	0	0	0	0	0	0	0	0	0	0	0	0	0	0	0	0	0	0	0	0	0	0	0	0	0	0	0	0
SJA-15	0	0	0	0	0	0	0	0	0	0	0	0	0	0	0	0	0	0	0	0	0	0	0	0	0	0	0	0	0	0	0	0	0	0	0	0	0	0	0	0	0	0	0	0	0	0	0	0	0
Coxiellaceae	0	0	0	0	0	0	0	0	0	0	0	0	0	0	0	0	0	0	0	0	0	0	0	0	0	0	0	0	0	0	0	0	0	0	0	0	0	0	0	0	0	0	0	0	0	0	1	0	3
Proteiniboraceae	0	0	0	0	0	0	4	0	0	0	0	0	0	0	0	0	0	0	0	0	0	0	0	0	0	3	0	0	0	0	0	0	0	0	0	0	0	0	0	0	0	0	0	0	0	0	0	0	0
053A03-B-DI-P58	0	0	1	0	0	0	0	0	0	0	0	0	0	0	0	0	0	0	0	0	0	0	2	0	0	0	0	0	0	0	0	0	1	0	0	0	0	0	0	0	0	0	0	0	0	0	0	0	0
Elev-16S-976	0	0	0	0	0	0	0	0	0	0	0	0	0	0	0	0	0	0	0	0	0	0	0	0	0	0	0	0	0	0	0	0	0	0	0	0	0	0	0	0	0	1	0	0	0	0	0	0	0
NRL2	0	0	0	0	0	0	0	0	0	0	0	0	0	0	0	0	0	0	0	0	0	0	0	0	0	0	0	0	0	0	0	0	0	0	0	0	0	1	0	0	0	0	0	0	0	0	0	1	0
Desulfitobacteriaceae	0	0	0	0	0	0	0	0	0	0	0	0	0	0	0	0	0	0	0	0	0	0	0	0	0	0	0	0	0	0	0	0	0	0	0	0	0	0	0	0	0	0	0	0	0	0	0	0	0
Pectobacteriaceae	5	0	0	0	0	0	0	0	0	0	0	0	0	0	0	0	0	0	0	0	0	0	0	0	0	0	0	0	0	0	0	0	0	0	0	0	0	0	0	0	0	0	0	0	0	0	0	0	0
Sulfuricellaceae	0	0	0	0	0	0	0	0	0	0	0	0	0	0	0	0	0	0	0	0	0	0	0	0	0	0	0	0	0	0	0	0	0	0	0	0	0	0	0	0	0	0	0	0	0	0	0	0	0
Lutibaculaceae	0	0	0	0	0	0	0	0	0	0	0	0	0	0	0	0	0	0	0	0	0	0	0	0	1	0	0	0	0	0	0	0	0	0	0	0	0	0	0	0	0	0	0	0	0	0	0	0	0
Brevinemataceae	0	0	0	0	0	0	0	0	0	0	0	0	0	0	0	0	0	0	0	0	0	0	1	0	0	0	0	0	0	0	0	0	0	0	0	1	0	0	0	0	0	0	0	0	0	0	0	0	0
Oxobacteraceae	0	0	0	0	0	0	0	0	0	0	0	0	0	0	0	0	0	0	0	0	0	0	0	0	0	0	0	0	0	0	0	0	0	0	0	0	0	0	0	0	0	0	0	0	0	0	0	0	0
WPS-2	0	0	0	0	0	0	0	0	0	0	0	0	0	0	0	0	0	0	0	0	0	0	0	0	0	0	0	0	0	0	0	0	0	0	0	0	0	0	0	0	0	0	0	0	0	0	0	0	0
EC3	0	0	0	0	0	0	0	0	0	0	0	0	0	0	0	0	0	0	0	0	0	0	0	0	0	0	0	0	0	0	0	0	0	0	0	0	0	0	0	0	0	0	0	0	0	0	0	0	0
TX1A-33	0	0	0	0	0	0	0	0	0	0	0	0	0	0	0	0	0	0	0	0	0	0	0	0	0	0	0	0	0	0	0	0	0	0	0	0	0	0	0	0	0	0	0	0	0	0	0	0	0
Tistrellaceae	0	0	0	0	0	0	0	0	0	0	0	0	0	0	0	0	0	0	0	0	0	0	0	0	0	0	0	0	0	0	0	0	0	0	0	0	0	0	0	0	0	0	0	0	0	0	0	0	0
Babeliaceae	0	0	0	0	0	0	0	0	0	0	0	0	0	0	0	0	0	0	0	0	0	0	0	0	0	0	0	0	0	0	0	0	0	0	0	0	0	0	0	0	0	0	0	0	0	0	0	0	0
Brevibacteriaceae	0	0	0	0	0	0	5	0	0	0	0	0	0	0	0	0	0	0	0	0	0	0	0	0	0	0	0	0	0	0	0	0	0	0	0	0	0	0	0	0	0	0	0	0	0	0	0	0	0
Subgroup_12	0	0	0	0	0	0	0	0	0	0	0	0	0	0	0	0	0	0	0	0	0	0	0	0	0	0	0	0	0	0	0	0	0	0	0	0	0	0	0	0	0	0	0	0	0	0	0	0	0
AKYG1722	0	0	0	0	0	0	0	0	0	0	0	0	0	0	0	0	0	0	0	0	0	0	0	0	0	0	0	0	0	0	0	0	0	0	0	0	0	0	0	0	0	0	0	0	0	0	0	0	0
Labraceae	0	0	0	0	0	0	0	0	0	0	0	0	0	0	0	0	0	0	0	0	0	0	0	0	0	0	0	0	0	0	0	0	0	0	0	0	0	0	0	0	0	0	0	0	0	0	0	0	0
S085	0	0	0	0	0	0	0	0	0	0	0	0	0	0	0	0	0	0	0	0	0	0	0	0	0	0	0	0	0	0	0	0	0	0	0	0	0	0	0	0	0	0	0	0	0	1	0	0	0
HAW-RM37-2	0	0	0	0	0	0	0	0	0	0	0	0	0	0	0	0	0	0	0	0	0	0	0	0	0	0	0	0	0	0	0	0	0	0	0	0	0	0	0	1	0	0	0	0	0	0	0	0	0
Deinococcaceae	9	0	0	0	1	0	0	0	0	0	0	0	0	0	0	0	0	0	0	0	0	0	0	0	0	0	0	0	0	0	0	0	0	0	0	0	0	0	0	0	0	0	0	0	0	0	0	0	0
CAP-aah99b04	0	0	0	0	0	0	0	0	0	0	0	0	0	0	0	0	0	0	0	0	0	0	0	0	1	0	0	0	0	0	0	0	0	0	0	0	0	0	0	0	0	0	0	0	0	0	0	0	0
Rickettsiales	0	0	0	0	0	0	0	0	0	0	0	0	0	0	0	0	0	0	0	0	0	0	0	0	0	0	0	0	0	0	0	0	0	0	0	0	0	0	0	0	0	0	0	0	0	0	0	0	0
Salinisphaeraceae	0	0	0	0	0	0	0	0	0	0	0	0	0	0	0	0	5	0	0	0	0	0	0	0	0	0	0	0	0	0	0	0	0	0	0	0	0	0	0	0	0	0	0	0	0	0	0	0	0
SRB2	0	0	0	0	0	0	9	0	0	0	0	0	0	0	0	0	0	0	0	0	0	0	0	0	0	0	0	0	0	0	0	0	0	0	0	0	0	0	0	0	0	0	0	0	0	0	0	0	0
Candidatus_Peregrinibacteria	0	0	0	0	0	0	0	0	0	0	0	0	0	0	0	0	0	0	0	0	0	0	0	0	0	0	0	0	0	0	0	0	0	0	0	0	0	0	0	0	0	0	0	0	0	0	0	0	0
SAR86_clade	0	0	0	0	0	0	8	0	0	0	0	0	0	0	0	0	0	0	0	0	0	0	0	0	0	0	0	0	0	0	0	0	0	0	0	0	0	0	0	0	0	0	0	0	0	0	0	0	0
Methylomonadaceae	0	0	0	0	0	0	0	0	0	0	0	0	0	0	0	0	0	0	0	0	0	0	0	0	0	0	0	0	0	0	0	0	0	0	0	0	0	0	0	0	0	0	0	0	0	0	0	0	0
JG30-KF-CM66	0	0	0	0	0	0	0	0	0	0	0	0	0	0	0	0	0	0	0	0	0	2	0	0	0	0	0	0	0	0	0	0	0	0	0	0	0	0	3	0	0	0	0	0	0	0	0	0	0
Silvanigrellaceae	0	0	0	0	0	0	0	0	0	0	0	0	0	0	0	0	0	0	0	0	0	0	0	0	0	0	0	0	0	0	0	0	0	0	0	0	0	0	0	0	0	0	0	0	0	0	0	0	0
Desulfatiglandaceae	0	0	0	0	9	0	0	0	0	0	0	0	0	0	0	0	0	0	0	0	0	0	0	0	0	0	0	0	0	0	0	0	0	0	0	0	0	0	0	0	0	0	0	0	0	0	0	0	0
SJA-28	0	0	0	0	0	0	0	0	0	0	0	0	0	0	0	0	0	0	0	0	0	0	0	0	0	0	0	0	0	0	0	0	0	0	0	0	0	0	0	0	0	0	0	0	0	0	0	0	0
Orbaceae	0	0	0	0	0	0	0	0	0	0	0	0	0	0	0	0	0	0	0	0	0	0	0	0	0	0	0	0	0	0	0	0	0	0	0	0	0	0	0	0	0	0	0	0	0	0	0	0	0
Heliobacteriaceae	0	0	0	0	0	0	0	0	0	0	0	0	0	0	0	0	0	0	0	0	0	0	0	0	0	0	0	0	0	0	0	0	0	0	0	0	0	0	0	0	0	0	0	0	0	0	0	0	0
Thermincolaceae	0	0	0	0	0	0	0	0	0	0	0	0	0	0	0	0	0	0	0	0	0	0	0	0	0	0	0	0	0	0	0	0	0	0	0	0	0	0	0	0	0	0	0	0	0	0	0	0	0
Leptospiraceae	0	0	0	0	8	0	0	0	0	0	0	0	0	0	0	0	0	0	0	0	0	0	0	0	0	0	0	0	0	0	0	0	0	0	0	0	0	0	0	0	0	0	0	0	0	0	0	0	0
Calditrichaceae	0	0	0	0	8	0	0	0	0	0	0	0	0	0	0	0	0	0	0	0	0	0	0	0	0	0	0	0	0	0	0	0	0	0	0	0	0	0	0	0	0	0	0	0	0	0	0	0	0
Candidatus_Peribacteria	0	0	0	0	0	0	0	0	0	0	0	0	0	0	0	0	0	0	0	0	0	0	0	0	0	0	0	0	0	0	0	0	0	0	0	0	0	0	0	0	0	0	0	0	0	0	2	0	0
Thioglobaceae	0	0	0	0	0	0	0	0	0	0	0	0	0	0	0	0	0	0	0	0	0	0	0	0	0	0	0	0	0	0	0	0	0	0	0	0	0	0	0	0	0	0	0	0	0	0	0	0	0
Abditibacteriaceae	0	0	0	0	0	0	0	0	0	0	0	0	0	0	0	0	0	0	0	0	0	0	0	0	0	0	0	0	0	0	0	0	0	0	0	0	0	0	0	0	0	0	0	0	0	0	0	0	0
vadinBA26	0	0	0	0	0	0	0	0	0	0	0	0	0	0	0	0	0	0	0	0	0	0	0	0	0	0	0	0	0	0	0	0	0	0	0	0	0	0	0	0	0	0	0	0	0	0	0	0	0
Caldisericaceae	0	0	0	0	0	0	0	0	0	0	0	0	0	0	0	0	0	0	0	0	0	0	0	0	0	0	0	0	0	0	0	0	0	0	0	0	0	0	0	0	0	0	0	0	0	0	0	0	0
Proteinivoracales	0	0	0	0	0	0	7	0	0	0	0	0	0	0	0	0	0	0	0	0	0	0	0	0	0	0	0	0	0	0	0	0	0	0	0	0	0	0	0	0	0	0	0	0	0	0	0	0	0
Caedibacteraceae	0	0	0	0	0	0	0	0	0	0	0	0	0	0	0	0	0	0	0	0	0	0	0	0	0	0	0	0	0	0	0	0	0	0	0	0	0	0	0	0	0	0	0	0	0	0	0	0	0
Syntrophaceae	0	0	0	0	0	0	0	0	0	0	0	0	0	0	0	0	0	0	0	0	0	0	0	0	0	0	0	0	0	0	0	0	0	0	0	0	0	0	0	0	0	0	0	0	0	0	0	0	0
D8A-2	0	0	0	0	0	0	5	0	0	0	0	0	0	0	0	0	0	0	0	0	0	0	0	0	0	0	0	0	0	0	0	0	0	0	0	0	0	0	0	0	0	0	0	0	0	0	0	0	0
Chthoniobacteraceae	0	0	0	0	0	0	0	0	0	0	0	0	0	0	0	0	0	0	0	0	0	0	0	0	0	0	0	0	0	0	0	0	0	0	0	0	0	0	0	0	0	0	0	0	0	0	0	0	0
Acidaminobacteraceae	0	0	0	0	0	0	0	0	0	0	0	0	0	0	0	0	0	0	0	0	0	0	0	0	0	0	0	0	0	0	0	0	0	0	0	0	0	0	0	0	0	0	0	0	0	0	0	0	0
mle1-8	0	0	0	0	0	0	0	0	0	0	0	0	0	0	0	0	0	0	0	0	0	0	0	0	0	0	0	0	0	0	0	0	0	0	0	0	0	0	0	0	0	0	0	0	0	0	0	0	0
Dethiobacteraceae	0	0	0	0	0	0	6	0	0	0	0	0	0	0	0	0	0	0	0	0	0	0	0	0	0	0	0	0	0	0	0	0	0	0	0	0	0	0	0	0	0	0	0	0	0	0	0	0	0
Sumerlaeaceae	0	0	0	0	0	0	0	0	0	0	0	0	0	0	0	0	0	0	0	0	0	0	0	0	0	0	0	0	0	0	0	0	0	0	0	0	0	0	0	0	0	0	0	0	0	0	0	0	0
Thermopetrobacteraceae	0	0	0	0	3	0	0	0	0	0	0	0	0	0	0	0	0	0	0	0	0	0	0	0	0	0	0	0	0	0	0	0	0	0	0	0	0	0	0	0	0	0	0	0	0	0	0	0	0
FTLpost3	0	0	0	0	0	0	0	0	0	1	0	0	0	0	0	0	0	0	0	0	0	0	0	0	0	0	0	0	0	0	0	0	0	0	0	0	0	0	0	0	0	0	0	0	0	0	0	0	0
Rs-M59_termite_group	0	0	0	0	0	0	0	0	0	0	0	0	0	0	0	0	0	0	0	0	0	0	0	0	0	0	0	0	0	0	0	0	0	0	0	0	0	0	0	0	0	0	0	0	0	0	0	0	0
Babeliales	0	0	0	0	3	0	0	0	0	0	0	0	0	0	0	0	0	0	0	0	0	0	0	0	0	0	0	0	0	0	0	0	0	0	0	0	0	0	0	0	0	0	0	0	0	0	0	0	0
Isosphaeraceae	0	0	0	0	0	0	1	0	0	0	0	0	0	0	0	0	0	0	0	0	0	0	0	0	0	0	0	0	0	0	0	0	0	0	0	0	0	0	0	0	0	0	0	0	0	0	0	0	0
WCHB1-81	0	0	0	0	0	0	0	0	0	0	0	0	0	0	0	0	0	0	0	0	0	0	0	0	0	0	0	0	0	0	0	0	0	0	0	0	0	0	0	0	0	0	0	0	0	0	0	0	0
Oceanospirillaceae	0	0	0	0	0	0	0	0	0	0	0	0	0	0	0	0	0	0	0	0	0	0	0	0	0	0	0	0	0	0	0	0	0	0	0	0	0	0	0	0	0	0	0	0	0	0	0	0	0
Chitinimonadaceae	0	0	0	3	0	0	0	0	0	0	2	0	0	0	0	0	0	0	0	0	0	0	0	0	0	0	0	0	0	0	0	0	0	0	0	0	0	0	0	0	0	0	0	0	0	0	0	0	0
Coleofasciculaceae	0	0	0	0	0	0	0	0	0	0	0	0	0	0	0	0	0	0	0	0	0	0	0	0	0	0	0	0	0	0	0	0	0	0	0	0	0	0	0	0	0	0	0	0	0	0	0	0	0
SM1A07	0	0	0	0	0	0	0	0	0	0	0	0	0	0	0	0	0	0	0	0	0	0	0	0	0	0	0	0	0	0	0	0	0	0	0	0	0	0	0	0	0	0	0	0	0	0	0	0	0
Armatimonadales	0	0	0	0	0	0	0	0	0	0	0	0	0	0	0	0	0	0	0	0	0	0	0	0	0	0	0	0	0	0	0	0	0	0	0	0	0	0	0	0	0	0	0	0	0	0	0	0	0
Budviciaceae	5	0	0	0	0	0	0	0	0	0	0	0	0	0	0	0	0	0	0	0	0	0	0	0	0	0	0	0	0	0	0	0	0	0	0	0	0	0	0	0	0	0	0	0	0	0	0	0	0
Gemmataceae	0	0	0	0	2	0	0	0	0	0	0	0	0	0	0	0	0	0	0	0	0	0	0	0	0	0	0	0	0	0	0	0	0	0	0	0	0	0	0	0	0	0	0	0	0	0	0	0	0
ST-12K33	0	0	4	0	0	0	0	0	0	0	0	0	0	0	0	0	0	0	0	0	0	0	0	0	0	0	0	0	0	0	0	0	0	0	0	0	0	0	0	0	0	0	0	0	0	0	0	0	0
Run-SP154	0	0	4	0	0	0	0	0	0	0	0	0	0	0	0	0	0	0	0	0	0	0	0	0	0	0	0	0	0	0	0	0	0	0	0	0	0	0	0	0	0	0	0	0	0	0	0	0	0
Piscirickettsiaceae	0	0	0	0	0	0	0	0	0	0	0	0	0	0	0	0	0	0	0	0	0	0	0	0	0	0	0	0	0	0	0	0	0	0	0	0	0	0	0	0	0	0	0	0	0	0	0	0	0
gir-aah93h0	0	0	0	0	0	0	0	0	0	0	0	0	0	0	0	0	0	0	0	0	0	0	0	0	0	0	0	0	0	0	0	0	0	0	0	0	0	0	0	0	0	0	0	0	0	0	0	0	0
Candidatus_Kaiserbacteria	0	0	0	0	0	0	0	0	0	0	0	0	0	0	0	0	0	0	0	0	0	0	0	0	0	0	0	0	0	0	0	0	0	0	0	0	0	0	0	0	0	0	0	0	0	0	0	0	0
BD72BR169	0	0	0	0	0	0	0	0	0	0	0	0	0	0	0	0	0	0	0	0	0	0	0	0	0	0	0	0	0	0	0	0	0	0	0	0	0	0	0	0	0	0	0	0	0	0	0	0	0
Desulfobaccaceae	0	0	0	0	0	0	0	0	0	4	0	0	0	0	0	0	0	0	0	0	0	0	0	0	0	0	0	0	0	0	0	0	0	0	0	0	0	0	0	0	0	0	0	0	0	0	0	0	0
Francisellaceae	0	0	0	0	0	0	0	0	0	0	0	0	0	0	0	0	0	0	0	0	0	0	0	0	0	0	0	0	0	0	0	0	0	0	0	0	0	0	0	0	0	0	0	0	0	0	0	0	0
Simkaniaceae	0	0	0	0	4	0	0	0	0	0	0	0	0	0	0	0	0	0	0	0	0	0	0	0	0	0	0	0	0	0	0	0	0	0	0	0	0	0	0	0	0	0	0	0	0	0	0	0	0
Marinomonadaceae	0	0	0	0	0	0	0	0	0	0	4	0	0	0	0	0	0	0	0	0	0	0	0	0	0	0	0	0	0	0	0	0	0	0	0	0	0	0	0	0	0	0	0	0	0	0	0	0	0
Melioribacteraceae	0	0	0	0	0	0	0	0	0	0	0	0	0	0	0	0	0	0	0	0	0	0	0	0	0	0	0	0	0	0	0	0	0	0	0	0	0	0	0	0	0	0	0	0	0	0	0	0	0
Sulfurovaceae	0	0	1	0	0	0	0	0	0	0	0	0	0	0	0	0	0	0	0	0	0	0	0	0	0	0	0	0	0	0	0	0	0	0	0	0	0	0	0	0	0	0	0	0	0	0	0	0	0
MSB-3C8	0	0	0	0	0	0	0	0	0	0	3	0	0	0	0	0	0	0	0	0	0	0	0	0	0	0	0	0	0	0	0	0	0	0	0	0	0	0	0	0	0	0	0	0	0	0	0	0	0
Limnochordia	0	0	0	0	0	0	3	0	0	0	0	0	0	0	0	0	0	0	0	0	0	0	0	0	0	0	0	0	0	0	0	0	0	0	0	0	0	0	0	0	0	0	0	0	0	0	0	0	0
Thermomicrobiaceae	0	0	0	0	0	0	3	0	0	0	0	0	0	0	0	0	0	0	0	0	0	0	0	0	0	0	0	0	0	0	0	0	0	0	0	0	0	0	0	0	0	0	0	0	0	0	0	0	0
VHS-B4-70	0	0	0	0	3	0	0	0	0	0	0	0	0	0	0	0	0	0	0	0	0	0	0	0	0	0	0	0	0	0	0	0	0	0	0	0	0	0	0	0	0	0	0	0	0	0	0	0	0
CPR2	0	0	0	0	0	0	0	0	0	0	0	0	0	0	0	0	0	0	0	0	0	0	0	0	0	0	0	0	0	0	0	0	0	0	0	0	0	0	0	0	0	0	0	0	0	0	0	0	0
UASB-TL25	0	0	0	0	0	0	0	0	0	0	0	0	0	0	0	0	0	0	0	0	0	0	0	0	0	0	0	0	0	0	0	0	0	0	0	0	0	0	0	0	0	0	0	0	0	0	0	0	0
F9P41300-M23	0	0	0	0	0	0	0	0	0	0	0	0	0	0	0	0	0	0	0	0	0	0	0	0	0	0	0	0	0	0	0	0	0	0	0	0	0	0	0	0	0	0	0	0	0	0	0	0	0
Phormidiaceae	0	0	0	0	0	0	0	0	0	0	0	0	0	0	0	0	0	0	0	0	0	0	0	0	0	0	0	0	0	0	0	0	0	0	0	0	0	0	0	0	0	0	0	0	0	0	0	0	0
Candidatus_Liptonbacteria	0	0	0	0	0	0	0	0	0	0	0	0	0	0	0	0	0	0	0	0	0	0	0	0	0	0	0	0	0	0	0	0	0	0	0	0	0	0	0	0	0	0	0	0	0	0	0	0	0
CHAB-XI-27	0	0	0	0	0	0	0	0	0	0	0	0	0	0	0	0	0	0	0	0	0	0	0	0	0	0	0	0	0	0	0	0	0	2	0	0	0	0	0	0	0	0	0	0	0	0	0	0	0
P5D1-392	0	0	0	0	0	0	0	0	0	0	0	0	0	0	0	0	0	0	0	0	0	0	0	0	0	0	0	0	0	0	0	0	0	0	0	0	0	0	0	0	0	0	0	0	0	0	0	0	0
SBR1031	0	0	0	0	0	0	0	0	0	0	0	0	0	0	0	0	0	0	0	0	0	0	0	0	0	0	0	0	0	0	0	0	0	0	0	0	0	0	0	0	0	0	0	0	0	0	0	0	0
Subgroup_17	0	0	0	0	0	0	0	0	0	0	0	0	0	0	0	0	0	0	0	0	0	0	0	0	0	0	0	0	0	0	0	2	0	0	0	0	0	0	0	0	0	0	0	0	0	0	0	0	0
Other	455	292	433	114	902	509	1130	69	89	317	486	418	1109	484	601	358	1187	164	136	104	453	1117	633	781	740	1341	886	467	1166	613	1033	1030	1266	1070	400	460	1064	595	751	639	849	684	644	520	235	551	174	377	382
[truncated: 181 more columns]

[truncated: 8 more sheets: Top15_family, Top30_family, Genus, Top15_genus, Top30_genus, Species, Top15_species, Top30_species]
