# Supplementary material for: Microbiome landscape of lesions and adjacent normal mucosal areas in oral lichen planus patient
Source: Front Microbiol. 2022 Oct 20;13:992065. doi: 10.3389/fmicb.2022.992065 (PMC9630593; doi:10.3389/fmicb.2022.992065)
Supplement: Supplementary file 5 [file Table_4.XLSX]

## Sheet: alpha estimator
Table S4. Alpha diversity index of all samples
Samples	chao1	shannon	observed species	simpson	PD whole tree
OLP.1	1773.11	5.37967	1286.5	0.868555	68.1042
OLP.2	1773.08	5.20973	1168.6	0.843124	64.9364
OLP.3	2506.57	4.93392	1385	0.875111	76.792
OLP.4	1537.98	4.86812	842.1	0.877237	47.208
OLP.5	2841.16	7.59985	2045.6	0.966521	98.9349
OLP.6	2014.5	6.45287	1506	0.914223	75.7212
OLP.7	3092.73	9.453	2447.4	0.995986	115.085
OLP.8	1689.86	6.18119	849.2	0.968219	48.3976
OLP.9	1468.93	3.85896	702	0.80696	43.2676
OLP.10	1941.53	5.67318	1233.6	0.885104	66.8575
OLP.11	2005.77	7.31583	1509	0.965275	75.3562
OLP.12	1876.76	7.58536	1500.7	0.972891	75.0873
OLP.13	1738.52	8.18247	1438.2	0.984244	71.978
OLP.14	1794.31	5.99013	1284.6	0.925154	66.4844
OLP.15	1831.22	8.03327	1483.1	0.985228	73.7648
OLP.16	1872.39	7.04204	1344.2	0.969892	68.3429
OLP.17	2868.9	9.08785	2273.4	0.994698	98.2318
OLP.18	1949.21	5.33556	988.5	0.912042	54.5965
OLP.19	1610.62	5.22509	804.7	0.933554	46.1797
OLP.20	1516.11	5.20478	699.6	0.935575	39.7691
OLP.21	4080.93	7.05304	2046	0.968315	100.492
OLP.22	6060.42	8.9917	3676.3	0.981609	151.958
OLP.23	4555.85	6.56783	2381.3	0.929487	111.934
OLP.24	4559.73	5.81162	2490.9	0.830404	115.795
OLP.25	5224.03	7.82524	3076.5	0.964525	133.744
OLP.26	5996.44	9.65454	3962	0.990659	158.878
OLP.27	5390.63	8.54185	3227.3	0.984092	138.192
OLP.28	3525.73	4.89767	1605.4	0.833347	83.9248
OLP.29	6544.64	9.87738	4056.8	0.994834	160.205
OLP.30	4151.44	5.49256	2077.8	0.871441	101.867
OLP.31	6341.94	9.55842	4009.4	0.988368	159.931
OLP.32	5805.62	8.88942	3506.4	0.983979	147.726
OLP.33	5958.02	9.04418	3656.1	0.982641	151.116
OLP.34	5709.55	9.08152	3500.8	0.986674	148.069
OLP.35	4090.31	7.37849	2129.3	0.971627	102.706
OLP.36	3914.73	7.61131	2051.1	0.982579	100.997
OLP.37	5543.65	8.0595	3236	0.960513	137.004
OLP.38	4302.85	7.13294	2417.6	0.957487	111.626
OLP.39	4572.77	7.35005	2543.2	0.96639	113.504
OLP.40	4528.72	6.46463	2312.5	0.926481	108.224
OLP.41	4629.31	6.57652	2514.9	0.915064	114.873
OLP.42	4878.87	7.25809	2770.9	0.946427	124.198
OLP.43	4182.02	6.2124	2152.3	0.930262	103.169
OLP.44	4251.28	5.78614	2211.8	0.827608	106.665
OLP.45	2401.52	3.94099	901.8	0.809186	54.6412
OLP.46	4953.61	7.37735	2691.3	0.95411	122.2
OLP.47	2108.44	4.88956	853.2	0.881988	52.9114
OLP.48	2808.41	4.21227	1130.1	0.719404	66.3817
OLP.49	3120.94	5.61569	1342	0.934977	71.8328
OLP.50	1337.21	5.4267	628.2	0.945047	37.3571
OLP.51	3598.02	6.32439	1714.2	0.950674	87.2331
OLP.52	963.378	4.4198	627.5	0.839721	36.3942
OLP.53	809.055	4.3444	533.7	0.850105	34.2407
OLP.54	1054.14	5.07168	597.8	0.91517	35.972
OLP.55	848.383	4.29333	503.2	0.848296	34.2036
OLP.56	762.756	4.37247	383.6	0.899683	26.7868
OLP.57	833.741	4.78642	521.7	0.91229	33.0268
OLP.58	990.831	4.40236	515.7	0.894891	33.5126
OLP.59	899.31	5.29136	551.7	0.911702	30.9766
OLP.60	1510.44	6.22973	898.5	0.942656	47.5404
OLP.61	1549.11	6.54742	937.3	0.973784	55.9391
OLP.62	1178.55	5.73802	698.3	0.94667	40.1951
OLP.63	1092.1	4.65053	520.1	0.88964	32.9661
OLP.64	1189.21	5.98132	750.9	0.948862	42.073
OLP.65	1133.86	5.6546	670.8	0.939153	35.8712
OLP.66	1028.4	4.7279	657.2	0.878519	42.1098
OLP.67	1118.04	4.3054	545.5	0.866714	34.0328
OLP.68	1141.24	4.64642	645.2	0.841058	39.3541
OLP.69	1397.91	5.81251	767.2	0.942676	44.9028
OLP.70	984.396	3.66244	548.6	0.834634	36.7558
OLP.71	1117.07	3.71957	595.1	0.679714	37.6983
OLP.72	1067.72	4.35716	604.9	0.847755	38.3105
OLP.73	1042.68	5.22702	676.4	0.866849	44.7822
OLP.74	997.919	4.07681	466.3	0.86864	29.1925
OLP.75	1712.16	8.37952	937.2	0.992976	55.947
OLP.76	1333.56	5.34986	763.8	0.900694	44.8859
OLP.77	1256.36	4.8247	714.3	0.878654	44.7193
Adjacent.1	1676.36	5.52803	1108.3	0.912522	59.7753
Adjacent.2	2272.23	7.83923	1849.1	0.962178	89.189
Adjacent.3	2191.72	7.62248	1777.9	0.964027	86.6021
Adjacent.4	1842.62	5.24057	1103.7	0.893745	58.9594
Adjacent.5	1895.75	6.45454	1277.2	0.954594	67.6956
Adjacent.6	2187.85	8.62432	1853.8	0.988198	96.0652
Adjacent.7	2113.4	7.61854	1642.7	0.974904	84.1148
Adjacent.8	2090.57	6.4492	1465.6	0.936226	75.2613
Adjacent.9	1736.15	5.54231	1031.1	0.923993	55.6712
Adjacent.10	1429.96	4.31546	633.5	0.865617	39.9521
Adjacent.11	1904.41	5.39252	1133.4	0.874458	59.0644
Adjacent.12	1726.48	5.37027	1197.6	0.876474	65.1124
Adjacent.13	1817.47	7.34657	1463.9	0.963291	72.0956
Adjacent.14	2057.01	7.17318	1609.2	0.963872	74.0943
Adjacent.15	1726.64	5.60507	1287.8	0.894719	70.0188
Adjacent.16	1765.65	5.4707	1200.1	0.894086	62.3831
Adjacent.17	1741.28	6.73885	1361.5	0.9383	69.1354
Adjacent.18	2748.4	7.42605	1933.2	0.958071	86.1871
Adjacent.19	1440.41	3.39168	685.6	0.666271	40.765
Adjacent.20	1447.94	4.13252	678	0.869642	39.8312
Adjacent.21	5771.57	8.75884	3644.9	0.96158	150.243
Adjacent.22	1507.48	4.31496	657.9	0.825379	39.8118
Adjacent.23	6161.13	9.62674	3865.4	0.99372	158.032
Adjacent.24	2875.86	4.75985	1274.7	0.87225	70.8307
Adjacent.25	6535.61	9.84296	4195.3	0.992901	164.981
Adjacent.26	6541.06	9.97338	4209.4	0.994504	164.991
Adjacent.27	5837.39	8.83489	3407.7	0.987035	141.968
Adjacent.28	6458.57	9.92316	4177.6	0.993466	165.432
Adjacent.29	6474.87	9.50863	4135	0.983232	165.35
Adjacent.30	1769.18	4.22054	662.8	0.860607	43.0389
Adjacent.31	5841.46	8.80296	3687.7	0.973765	152.381
Adjacent.32	5959.67	8.73579	3598.6	0.979765	149.123
Adjacent.33	6172.19	9.02325	3896.4	0.978499	159.256
Adjacent.34	5968.71	9.41584	3931.1	0.985692	161.083
Adjacent.35	6128.3	9.86105	4071	0.993457	165.141
Adjacent.36	6061.97	9.26979	3815.6	0.987855	156.508
Adjacent.37	1809.7	3.71535	679.4	0.815872	43.7246
Adjacent.38	2389.09	5.59775	1121.7	0.904544	59.8139
Adjacent.39	5849.39	8.72362	3619	0.977702	149.69
Adjacent.40	5403.37	8.30336	3022.5	0.981305	131.836
Adjacent.41	3516.72	5.17729	1689	0.877692	88.126
Adjacent.42	6119.64	9.99427	4137	0.99431	167.014
Adjacent.43	4679.43	5.7111	2489.2	0.850154	114.822
Adjacent.44	4583.68	5.46143	2318	0.798925	110.208
Adjacent.45	2663.46	1.83937	1004.9	0.295971	62.1601
Adjacent.46	2957.11	4.67024	1257.1	0.84827	71.1476
Adjacent.47	4474.65	5.97886	2238.6	0.854236	107.073
Adjacent.48	3617.99	4.54377	1629.5	0.785331	85.233
Adjacent.49	1752.58	3.73018	624.8	0.816007	41.259
Adjacent.50	1854.65	4.93718	777.1	0.901112	47.1046
Adjacent.51	5138.32	8.16902	3034.2	0.97649	132.122
Adjacent.52	941.66	4.43874	583	0.858211	34.6352
Adjacent.53	1150.24	5.79115	734.6	0.888179	47.8404
Adjacent.54	1033.44	5.08985	600.3	0.926128	36.2768
Adjacent.55	908.744	4.75247	581.9	0.881835	35.0712
Adjacent.56	853.13	3.70123	405.3	0.834613	28.3146
Adjacent.57	811.425	3.23208	466.7	0.740614	34.099
Adjacent.58	946.244	3.47665	472.2	0.806065	32.2942
Adjacent.59	1143.3	4.32992	805.4	0.730833	48.2295
Adjacent.60	1127.4	5.85188	657.2	0.954784	38.6982
Adjacent.61	871.052	3.3189	398.7	0.70101	26.5039
Adjacent.62	1318.22	4.42994	774.3	0.77859	46.8846
Adjacent.63	961.613	5.12131	497.5	0.941977	32.11
Adjacent.64	1107.89	5.25425	631.4	0.914921	39.5027
Adjacent.65	1006.61	4.46182	507.4	0.868459	31.6435
Adjacent.66	1161.19	4.34779	543	0.879752	35.0192
Adjacent.67	1886.62	4.33347	928.3	0.825943	52.2039
Adjacent.68	1316.07	5.46577	755.3	0.920423	43.6391
Adjacent.69	1139.3	3.9324	559.1	0.790015	35.6104
Adjacent.70	1214.15	5.11113	702.5	0.901407	40.3814
Adjacent.71	1117.76	4.04354	590	0.819089	37.4312
Adjacent.72	906.193	3.7244	481.5	0.768253	29.6145
Adjacent.73	1005.18	5.24387	617.5	0.935221	40.4216
Adjacent.74	916.401	3.80691	492	0.84369	34.0153
Adjacent.75	1991.64	8.4109	1188.7	0.991944	66.117
Adjacent.76	992.541	2.67708	433.9	0.725897	30.8726
Adjacent.77	1066.72	6.03094	620.3	0.961065	34.5308
Healthy.1	6383.67	10.213	4237	0.995685	168.138
Healthy.2	6617.78	10.2025	4330.5	0.994657	171.777
Healthy.3	6425.34	10.0564	4234.1	0.994847	168.235
Healthy.4	6154.33	10.1235	4158.3	0.994909	166.781
Healthy.5	5862.69	9.45535	3912	0.98795	159.548
Healthy.6	5612.8	8.53377	3520.7	0.968548	147.936
Healthy.7	6257.45	9.9875	4083.4	0.994795	163.792
Healthy.8	6533.49	10.1271	4289.3	0.994782	171.855
Healthy.9	4729.9	6.65931	2478.4	0.869468	113.113
Healthy.10	6483.76	10.0319	4176.4	0.994581	167.301
Healthy.11	6028.82	8.95938	3742.3	0.977671	155.207
Healthy.12	6533.14	10.2231	4330.7	0.995028	173.077
Healthy.13	5673.46	8.35254	3497	0.962653	146.04
Healthy.14	6376.54	10.1657	4267.4	0.995117	171.023
Healthy.15	6456.5	9.99311	4255.8	0.992954	170.54
Healthy.16	6520.45	10.1445	4345.4	0.994409	171.477
Healthy.17	5409.33	7.37659	3187.3	0.884042	138.333
Healthy.18	5806.23	9.27348	3636.9	0.989029	150.151
Healthy.19	6025.53	9.51701	3889	0.987491	159.536
Healthy.20	4014.73	6.93018	2014.9	0.961473	99.0744
Healthy.21	6317.52	10.2226	4238.2	0.995584	168.958
Healthy.22	6104.51	10.04	4039.4	0.99528	161.218
Healthy.23	5923.51	9.29216	3774.8	0.984402	153.84
Healthy.24	5067.57	7.34488	2998.4	0.90379	131.561
Healthy.25	5336.71	8.12059	3147.9	0.97376	134.145
Healthy.26	4886.43	6.4746	2521	0.912592	116.82
Healthy.27	6356.44	9.60196	3972.3	0.990647	161.972
Healthy.28	5885.18	8.93172	3653.7	0.979132	150.699
Healthy.29	3544.21	5.16676	1681.6	0.891726	88.4343
Healthy.30	6146.55	8.99006	3856.9	0.969447	157.395
Healthy.31	5899.07	8.39792	3666.7	0.939894	150.465
Healthy.32	6149.66	8.69716	3734.4	0.96695	152.102
Healthy.33	6028.33	9.08039	3688.6	0.98399	151.11
Healthy.34	5888.52	8.99484	3654.7	0.982269	149.238
Healthy.35	3460.67	4.95948	1564.6	0.837574	82.7974
Healthy.36	4097.51	5.34181	2044.4	0.854104	99.8039
Healthy.37	4421.64	6.01658	2396.3	0.874395	111.74
Healthy.38	5541.85	9.14026	3411.6	0.990544	143.118
Healthy.39	4158.98	6.13373	2176.6	0.907681	105.749
Healthy.40	6400.2	9.86537	4147.7	0.992861	165.036
Healthy.41	6379.2	10.1223	4162	0.995341	165.82
Healthy.42	6512.36	10.0479	4215.4	0.994886	167.681
Healthy.43	5677.29	8.01446	3377.9	0.946653	143.652
Healthy.44	5168.22	7.08407	2935.4	0.931584	127.039
Healthy.45	3923.42	6.24949	1887.3	0.944451	94.3861
Healthy.46	5784.22	8.40211	3410.8	0.977363	142.126
Healthy.47	4320.69	6.14264	2093.8	0.916159	102.483
Healthy.48	6356.09	9.50577	3942	0.98992	158.336
Healthy.49	3504.85	5.5806	1612	0.881398	84.5426
Healthy.50	3637.79	5.48038	1752.6	0.881313	89.9623
Healthy.51	2409.97	3.34563	946.5	0.67868	57.3568
Healthy.52	5796.37	8.60768	3593.5	0.966349	150.124
Healthy.53	5939.29	9.60663	3663.8	0.994289	151.288
Healthy.54	4498.57	6.60525	2290.8	0.921344	108.135
Healthy.55	3281.12	4.5033	1416.9	0.82777	77.5751
Healthy.56	4309.07	6.35051	2089.6	0.935573	101.944
Healthy.57	3555.71	5.86725	1556.3	0.912494	78.395
Healthy.58	5072.82	6.07268	2684.7	0.813021	122.666
Healthy.59	3773.72	5.38743	1806.7	0.872375	91.5819
Healthy.60	4366.35	6.47997	2142.3	0.937014	103.19
Healthy.61	2098.26	4.07984	796.8	0.803419	49.8895
Healthy.62	4396.95	6.0326	2257.5	0.914343	107.487
Healthy.63	2617.94	8.5829	2071.2	0.988674	97.0895
Healthy.64	2543.56	8.52177	1949.8	0.988989	94.1133
Healthy.65	2475.78	6.86185	1748.3	0.931679	85.7405
Healthy.66	2837.7	8.66649	2155.8	0.990909	102.044
Healthy.67	2542.14	8.36329	1989.6	0.985346	95.1045
Healthy.68	2606.93	7.10269	1794.4	0.955493	86.8992
Healthy.69	2654.99	7.77661	1835.6	0.981363	89.893
Healthy.70	2705.83	8.58232	2100.2	0.989043	101.086
Healthy.71	2706.41	8.60044	2129.4	0.988648	101.068
Healthy.72	2567.3	8.16728	1953.8	0.985442	92.6028
Healthy.73	2634.23	8.56097	2042	0.989418	95.8367
Healthy.74	2020.38	5.2865	1101.3	0.901889	60.2069
Healthy.75	2591.66	7.79695	1831.2	0.981469	90.3204
Healthy.76	2847.57	8.45751	2131.2	0.989558	100.2
