# Supplementary material for: Microbiome landscape of lesions and adjacent normal mucosal areas in oral lichen planus patient
Source: Front Microbiol. 2022 Oct 20;13:992065. doi: 10.3389/fmicb.2022.992065 (PMC9630593; doi:10.3389/fmicb.2022.992065)
Supplement: Supplementary file 6 [file Table_5.XLS]

## Sheet: class
Table S5. Differential species analyzed by MaAslin2 method at the levels of phylum, class, order, family and genus
feature	metadata	value	coef	stderr	N	N.not.0	pval	qval
Longimicrobia	Group	OLP	-0.00126654	0.000162677	153	0	1.02e-12	7.89e-11
Gemmatimonadetes	Group	OLP	-0.00663827	0.000867709	153	38	2.19e-12	8.44e-11
Alphaproteobacteria	Group	OLP	-0.016714	0.00227602	153	75	1.2e-11	3.09e-10
Acidimicrobiia	Group	OLP	-0.0122184	0.0017479	153	59	8.25e-11	1.49e-09
Polyangia	Group	OLP	-0.000927557	0.000133254	153	0	9.67e-11	1.49e-09
Thermoleophilia	Group	OLP	-0.0110862	0.00164304	153	54	3.02e-10	3.87e-09
MB.A2.108	Group	OLP	-0.00322102	0.000485173	153	1	5.35e-10	5.88e-09
Rubrobacteria	Group	OLP	-0.00271289	0.000420994	153	0	1.48e-09	1.42e-08
Clostridia	Group	OLP	-0.0622977	0.0101584	153	148	7.23e-09	6.18e-08
BD2.11_terrestrial_group	Group	OLP	-0.000709213	0.00012188	153	0	3.42e-08	2.64e-07
Fusobacteriia	Group	OLP	0.030726	0.00629095	153	101	2.62e-06	1.83e-05
AKAU4049	Group	OLP	-0.00030848	6.98e-05	153	0	1.87e-05	0.000120058
Campylobacteria	Group	OLP	0.0078492	0.00187789	153	30	4.92e-05	0.000252697
Ignavibacteria	Group	OLP	0.000310488	7.42e-05	153	0	4.8e-05	0.000252697
Gammaproteobacteria	Group	OLP	0.100659	0.0243477	153	153	5.89e-05	0.000283319
Desulfobulbia	Group	OLP	0.00032296	7.92e-05	153	0	7.31e-05	0.000331288
NB1.j	Group	OLP	0.000301643	7.43e-05	153	0	7.85e-05	0.000335924
Syntrophomonadia	Group	OLP	0.000298909	7.45e-05	153	0	9.44e-05	0.000382764
Deferribacteres	Group	OLP	0.000461191	0.000117144	153	0	0.000125618	0.00048363
Parcubacteria	Group	OLP	0.000290923	7.53e-05	153	0	0.000166053	0.000608859
Synergistia	Group	OLP	0.000283991	7.51e-05	153	0	0.000224154	0.00078454
MBNT15	Group	OLP	0.000292345	7.79e-05	153	0	0.000249931	0.000798029
Dehalococcoidia	Group	OLP	0.000271425	7.34e-05	153	0	0.000303093	0.000798029
Babeliae	Group	OLP	0.00027948	7.46e-05	153	0	0.000255262	0.000798029
Chloroflexia	Group	OLP	0.000271544	7.38e-05	153	0	0.000324736	0.000798029
uncultured	Group	OLP	0.000273383	7.45e-05	153	0	0.000336134	0.000798029
Vicinamibacteria	Group	OLP	0.000271809	7.42e-05	153	0	0.000342012	0.000798029
Fimbriimonadia	Group	OLP	0.000275716	7.48e-05	153	0	0.000314994	0.000798029
Pla4_lineage	Group	OLP	0.000275572	7.43e-05	153	0	0.000292305	0.000798029
Endomicrobia	Group	OLP	0.000275756	7.49e-05	153	0	0.000320589	0.000798029
Subgroup_26	Group	OLP	0.000277469	7.49e-05	153	0	0.000294116	0.000798029
Gitt.GS.136	Group	OLP	0.000274383	7.46e-05	153	0	0.00032897	0.000798029
Lineage_IIb	Group	OLP	0.000270097	7.4e-05	153	0	0.000363097	0.000822309
Ktedonobacteria	Group	OLP	0.000272268	7.51e-05	153	0	0.000394339	0.00082856
Elusimicrobia	Group	OLP	0.00026084	7.2e-05	153	0	0.000398139	0.00082856
Lineage_IIa	Group	OLP	0.00026816	7.39e-05	153	0	0.000387634	0.00082856
AD3	Group	OLP	0.000268053	7.42e-05	153	0	0.000414221	0.000839343
Latescibacterota	Group	OLP	0.000266826	7.43e-05	153	0	0.00044146	0.0008716
Blastocatellia	Group	OLP	0.000264137	7.39e-05	153	0	0.000475109	0.000914585
Subgroup_22	Group	OLP	0.000289594	8.23e-05	153	0	0.000576498	0.00108269
Methylomirabilia	Group	OLP	0.00026226	7.5e-05	153	0	0.000613816	0.00112533
Marinimicrobia_.SAR406_clade.	Group	OLP	0.000259052	7.53e-05	153	0	0.000748001	0.00133944
PAUC43f_marine_benthic_group	Group	OLP	0.000238938	7.02e-05	153	0	0.000855788	0.00149763
RCP2.54	Group	OLP	0.000243232	7.22e-05	153	0	0.000959641	0.00164205
Sericytochromatia	Group	OLP	0.000235674	7.24e-05	153	0	0.00140228	0.00234729
Subgroup_5	Group	OLP	0.000222417	6.96e-05	153	0	0.00170245	0.00278911
SAR324_clade.Marine_group_B.	Group	OLP	0.000236117	7.54e-05	153	0	0.00207528	0.0033291
Desulfobacteria	Group	OLP	0.000235055	7.63e-05	153	0	0.00244446	0.0038413
Subgroup_25	Group	OLP	0.000213175	7.18e-05	153	0	0.00346768	0.00534023
Oligoflexia	Group	OLP	0.000205129	7.15e-05	153	0	0.00468504	0.00707349
Desulfovibrionia	Group	OLP	0.00345946	0.00122794	153	11	0.00549129	0.00813133
S0134_terrestrial_group	Group	OLP	-0.000792441	0.000285352	153	1	0.00618075	0.00897959
Gracilibacteria	Group	OLP	0.00155758	0.000597424	153	1	0.0100454	0.014324
Verrucomicrobiae	Group	OLP	0.000167224	7e-05	153	0	0.0180534	0.0252748
Saccharimonadia	Group	OLP	0.000151556	6.79e-05	153	0	0.0270338	0.0371714
Fibrobacteria	Group	OLP	-0.00013386	6.28e-05	153	0	0.0346352	0.0459812
Cyanobacteriia	Group	OLP	0.000156429	7.33e-05	153	0	0.0345259	0.0459812

## Sheet: family
Table S5. Differential species analyzed by MaAslin2 method at the levels of phylum, class, order, family and genus
feature	metadata	value	coef	stderr	N	N.not.0	pval	qval
TRA3.20	Group	OLP	-0.000803769	9.12e-05	153	0	2.72e-15	9.33e-13
Enterococcaceae	Group	OLP	-0.000850024	0.000101083	153	1	2.88e-14	4.94e-12
Longimicrobiaceae	Group	OLP	-0.00148353	0.000190306	153	35	9.68e-13	1.11e-10
Gemmatimonadaceae	Group	OLP	-0.00685527	0.000901557	153	95	2.84e-12	1.82e-10
Nocardioidaceae	Group	OLP	-0.00248489	0.000326205	153	52	2.63e-12	1.82e-10
AKAU4049	Group	OLP	-0.000525478	6.95e-05	153	0	3.71e-12	1.82e-10
Fibrobacteraceae	Group	OLP	-0.000355042	4.68e-05	153	0	3.25e-12	1.82e-10
Bifidobacteriaceae	Group	OLP	-0.00619904	0.000847299	153	110	1.4e-11	6e-10
Iamiaceae	Group	OLP	-0.000219124	3.01e-05	153	0	1.72e-11	6.57e-10
X.Eubacterium._coprostanoligenes_group	Group	OLP	-0.00352986	0.000498191	153	84	4.94e-11	1.54e-09
Sutterellaceae	Group	OLP	-0.00176758	0.000248897	153	56	4.52e-11	1.54e-09
X67.14	Group	OLP	-0.00315418	0.000449271	153	59	7e-11	1.95e-09
Nitrosomonadaceae	Group	OLP	-0.00160371	0.00022875	153	43	7.39e-11	1.95e-09
IMCC26256	Group	OLP	-0.00301866	0.000433787	153	60	9.77e-11	2.39e-09
uncultured	Group	OLP	-0.0132697	0.00192508	153	105	1.39e-10	3.18e-09
Ruminococcaceae	Group	OLP	-0.0216848	0.00316234	153	123	1.68e-10	3.61e-09
Dongiaceae	Group	OLP	-0.000332434	4.89e-05	153	0	2.25e-10	4.54e-09
Haliangiaceae	Group	OLP	-0.000375158	5.53e-05	153	0	2.45e-10	4.66e-09
Clostridiaceae	Group	OLP	-0.00837907	0.00124888	153	92	3.69e-10	6.33e-09
BD2.11_terrestrial_group	Group	OLP	-0.000926211	0.000138031	153	7	3.67e-10	6.33e-09
MB.A2.108	Group	OLP	-0.00343802	0.000513737	153	63	4.04e-10	6.6e-09
X0319.7L14	Group	OLP	-0.0101475	0.00152624	153	88	5.08e-10	7.43e-09
Solirubrobacteraceae	Group	OLP	-0.00152637	0.000229999	153	40	5.42e-10	7.43e-09
Ilumatobacteraceae	Group	OLP	-0.000602059	9.06e-05	153	0	5.16e-10	7.43e-09
Rubrobacteriaceae	Group	OLP	-0.00292989	0.000448	153	56	8.97e-10	1.18e-08
Pseudonocardiaceae	Group	OLP	-0.00286235	0.000441482	153	58	1.2e-09	1.53e-08
Monoglobaceae	Group	OLP	-0.00103388	0.000159867	153	11	1.31e-09	1.6e-08
Euzebyaceae	Group	OLP	-0.000742849	0.000116424	153	4	2.05e-09	2.42e-08
Geodermatophilaceae	Group	OLP	-0.000622082	9.82e-05	153	0	2.6e-09	2.97e-08
bacteriap25	Group	OLP	-0.000291622	4.66e-05	153	0	3.88e-09	4.29e-08
Mycobacteriaceae	Group	OLP	-0.000782562	0.000125998	153	7	4.87e-09	5.07e-08
Nitrosococcaceae	Group	OLP	-0.000764348	0.000123074	153	5	4.88e-09	5.07e-08
Gaiellaceae	Group	OLP	-0.000763256	0.00012379	153	4	6.11e-09	6.17e-08
Sphingomonadaceae	Group	OLP	-0.00452308	0.000744088	153	84	9.47e-09	9.03e-08
Xanthobacteraceae	Group	OLP	-0.00109203	0.000179567	153	23	9.34e-09	9.03e-08
Streptomycetaceae	Group	OLP	-0.00103531	0.00017192	153	25	1.26e-08	1.17e-07
Geminicoccaceae	Group	OLP	-0.00044614	7.45e-05	153	0	1.51e-08	1.37e-07
F082	Group	OLP	-0.00400393	0.000672952	153	77	1.8e-08	1.58e-07
Bacteroidales_RF16_group	Group	OLP	-0.000555991	9.39e-05	153	0	2.1e-08	1.75e-07
Nitriliruptoraceae	Group	OLP	-0.000529314	8.94e-05	153	0	2.09e-08	1.75e-07
UCG.010	Group	OLP	-0.00168937	0.000289259	153	48	3.08e-08	2.52e-07
Christensenellaceae	Group	OLP	-0.000796916	0.000138151	153	8	4.38e-08	3.49e-07
Myxococcaceae	Group	OLP	-0.000163269	2.9e-05	153	0	8.16e-08	6.36e-07
Micromonosporaceae	Group	OLP	-0.00169798	0.000302062	153	47	8.91e-08	6.79e-07
Butyricicoccaceae	Group	OLP	-0.000352104	6.51e-05	153	0	2.4e-07	1.79e-06
Rhizobiaceae	Group	OLP	-0.00063406	0.000117477	153	1	2.57e-07	1.87e-06
Gallaecimonadaceae	Group	OLP	8.73e-05	1.63e-05	153	0	2.86e-07	2.04e-06
Saccharimonadaceae	Group	OLP	9.11e-05	1.71e-05	153	0	3.51e-07	2.45e-06
Devosiaceae	Group	OLP	-0.000282797	5.37e-05	153	0	4.79e-07	3.29e-06
Ardenticatenaceae	Group	OLP	-0.000103085	2.01e-05	153	0	8.41e-07	5.66e-06
Clostridia_vadinBB60_group	Group	OLP	-0.000593477	0.000116328	153	7	9.96e-07	6.1e-06
Subgroup_7	Group	OLP	-0.000242202	4.74e-05	153	0	9.83e-07	6.1e-06
p.251.o5	Group	OLP	-0.000263951	5.17e-05	153	0	9.88e-07	6.1e-06
Rhizobiales_Incertae_Sedis	Group	OLP	-0.000165797	3.25e-05	153	0	9.65e-07	6.1e-06
Polyangiaceae	Group	OLP	-0.000126333	2.47e-05	153	0	9.65e-07	6.1e-06
Beijerinckiaceae	Group	OLP	-0.000607817	0.000120084	153	3	1.19e-06	7.18e-06
Thermoanaerobaculaceae	Group	OLP	-0.000195517	3.91e-05	153	0	1.58e-06	9.35e-06
Oscillospiraceae	Group	OLP	-0.00748824	0.00150385	153	111	1.72e-06	9.98e-06
Sandaracinaceae	Group	OLP	-0.000150942	3.03e-05	153	0	1.75e-06	9.98e-06
Microscillaceae	Group	OLP	-0.000433337	8.74e-05	153	3	1.88e-06	1.06e-05
Syntrophomonadaceae	Group	OLP	8.19e-05	1.66e-05	153	0	1.97e-06	1.09e-05
Chitinibacteraceae	Group	OLP	7.58e-05	1.57e-05	153	0	3.22e-06	1.75e-05
Propionibacteriaceae	Group	OLP	-0.000169845	3.52e-05	153	0	3.37e-06	1.81e-05
PHOS.HE36	Group	OLP	9e-05	1.88e-05	153	0	3.84e-06	2.03e-05
Lactobacillaceae	Group	OLP	-0.0030389	0.000639149	153	85	4.6e-06	2.39e-05
UCG.011	Group	OLP	7.23e-05	1.59e-05	153	0	1.1e-05	5.64e-05
Porticoccaceae	Group	OLP	7.46e-05	1.64e-05	153	0	1.12e-05	5.65e-05
Glycomycetaceae	Group	OLP	-0.00018454	4.09e-05	153	0	1.28e-05	6.35e-05
Chitinophagaceae	Group	OLP	-0.000791473	0.000178485	153	11	1.77e-05	8.66e-05
Clostridia_UCG.014	Group	OLP	-0.00208701	0.000474744	153	72	2.07e-05	9.99e-05
X211ds20	Group	OLP	6.59e-05	1.5e-05	153	0	2.16e-05	0.000103105
Steroidobacteraceae	Group	OLP	-0.000329038	7.57e-05	153	2	2.51e-05	0.000117378
KF.JG30.C25	Group	OLP	6.66e-05	1.53e-05	153	0	2.57e-05	0.000117378
Subgroup_13	Group	OLP	6.75e-05	1.55e-05	153	0	2.54e-05	0.000117378
Eubacteriaceae	Group	OLP	7.94e-05	1.83e-05	153	0	2.61e-05	0.000117691
Synergistaceae	Group	OLP	6.7e-05	1.56e-05	153	0	3.1e-05	0.000138247
Rhizobiales	Group	OLP	6.44e-05	1.51e-05	153	0	3.55e-05	0.000156267
ML635J.40_aquatic_group	Group	OLP	6.53e-05	1.55e-05	153	0	4.06e-05	0.000176342
Lachnospiraceae	Group	OLP	-0.0203801	0.00485333	153	152	4.56e-05	0.000190738
Bacteroidaceae	Group	OLP	-0.0268869	0.00640207	153	130	4.55e-05	0.000190738
Crocinitomicaceae	Group	OLP	6.68e-05	1.59e-05	153	0	4.46e-05	0.000190738
Desulfocapsaceae	Group	OLP	7.55e-05	1.81e-05	153	0	4.93e-05	0.000203917
Leptotrichiaceae	Group	OLP	0.0099974	0.00240823	153	108	5.51e-05	0.00022479
Alicyclobacillaceae	Group	OLP	6.23e-05	1.51e-05	153	0	5.97e-05	0.000241065
Defluviicoccaceae	Group	OLP	6.51e-05	1.58e-05	153	0	6.21e-05	0.000247508
Flavobacteriaceae	Group	OLP	0.0116291	0.00284897	153	107	7.22e-05	0.000284523
Fusobacteriaceae	Group	OLP	0.0212165	0.00521991	153	147	7.72e-05	0.000296863
BIrii41	Group	OLP	-0.000131685	3.24e-05	153	0	7.79e-05	0.000296863
Inquilinaceae	Group	OLP	6.16e-05	1.52e-05	153	0	7.77e-05	0.000296863
Porphyromonadaceae	Group	OLP	0.0242914	0.00599551	153	119	8.11e-05	0.000305767
Unknown_Family	Group	OLP	-0.000172171	4.3e-05	153	0	9.59e-05	0.000357603
Oxalobacteraceae	Group	OLP	-0.000432965	0.000108971	153	1	0.000109502	0.000399877
S15.21	Group	OLP	6.08e-05	1.53e-05	153	0	0.000109587	0.000399877
Entotheonellaceae	Group	OLP	-9.35e-05	2.36e-05	153	0	0.000114961	0.000406511
Pseudoalteromonadaceae	Group	OLP	6.27e-05	1.58e-05	153	0	0.000113959	0.000406511
FFCH9454	Group	OLP	6.09e-05	1.54e-05	153	0	0.000113022	0.000406511
C0119	Group	OLP	6.13e-05	1.56e-05	153	0	0.00013254	0.00046389
Actinospicaceae	Group	OLP	5.9e-05	1.51e-05	153	0	0.000143088	0.000490793
Subgroup_26	Group	OLP	6.05e-05	1.55e-05	153	0	0.000142047	0.000490793
Pyrinomonadaceae	Group	OLP	5.93e-05	1.53e-05	153	0	0.000157895	0.000536219
Gracilibacteria	Group	OLP	9.09e-05	2.36e-05	153	0	0.000171258	0.000575898
Thalassobaculaceae	Group	OLP	5.98e-05	1.56e-05	153	0	0.000177958	0.000592618
Chromobacteriaceae	Group	OLP	6e-05	1.56e-05	153	0	0.000180515	0.000595353
Pla4_lineage	Group	OLP	5.86e-05	1.53e-05	153	0	0.000185187	0.000604946
Nakamurellaceae	Group	OLP	5.83e-05	1.52e-05	153	0	0.000191086	0.000618324
Nitrococcaceae	Group	OLP	5.82e-05	1.53e-05	153	0	0.000200695	0.000643349
KD3.93	Group	OLP	5.79e-05	1.52e-05	153	0	0.000204606	0.000649815
Vicinamibacteraceae	Group	OLP	5.8e-05	1.52e-05	153	0	0.000207348	0.000652481
Erysipelatoclostridiaceae	Group	OLP	-0.000495008	0.000130784	153	8	0.000221258	0.000689922
X.Clostridium._methylpentosum_group	Group	OLP	5.8e-05	1.54e-05	153	0	0.000228867	0.000707219
Carnobacteriaceae	Group	OLP	0.00671273	0.00178185	153	80	0.000236027	0.000722834
Endomicrobiaceae	Group	OLP	5.88e-05	1.57e-05	153	0	0.000247543	0.000751392
Gitt.GS.136	Group	OLP	5.74e-05	1.53e-05	153	0	0.000253051	0.000761373
Alcanivoracaceae1	Group	OLP	5.78e-05	1.55e-05	153	0	0.000261021	0.000778523
Kineosporiaceae	Group	OLP	-7.34e-05	1.97e-05	153	0	0.000281369	0.000831979
Clade_I	Group	OLP	-0.00239406	0.000644768	153	14	0.000287525	0.000842916
Sneathiellaceae	Group	OLP	5.81e-05	1.58e-05	153	0	0.000313786	0.000912107
EF100.94H03	Group	OLP	5.58e-05	1.52e-05	153	0	0.000323229	0.000923895
Fimbriimonadaceae	Group	OLP	5.87e-05	1.59e-05	153	0	0.000322051	0.000923895
PeM15	Group	OLP	5.8e-05	1.58e-05	153	0	0.000340516	0.000965266
Hafniaceae	Group	OLP	5.5e-05	1.5e-05	153	0	0.000347253	0.000976294
Rikenellaceae	Group	OLP	-0.0041465	0.0011339	153	115	0.000351994	0.000981577
X27F.1492R	Group	OLP	5.5e-05	1.51e-05	153	0	0.000384271	0.00106294
Desulfobulbaceae	Group	OLP	7.54e-05	2.08e-05	153	0	0.000392678	0.00107751
FFCH16767	Group	OLP	5.5e-05	1.52e-05	153	0	0.000412355	0.00112252
Clade_II	Group	OLP	-0.000673414	0.000186711	153	10	0.000420846	0.00113662
JTB23	Group	OLP	5.32e-05	1.48e-05	153	0	0.000425725	0.00114081
Ferrovibrionaceae	Group	OLP	5.46e-05	1.52e-05	153	0	0.000430476	0.0011446
Bacteroidales_UCG.001	Group	OLP	-0.000121986	3.4e-05	153	0	0.000441938	0.00116604
Hyphomicrobiaceae	Group	OLP	-0.000153101	4.27e-05	153	0	0.000454452	0.0011899
Cryptosporangiaceae	Group	OLP	5.48e-05	1.53e-05	153	0	0.000471363	0.00122483
Ktedonobacteraceae	Group	OLP	5.23e-05	1.46e-05	153	0	0.000479514	0.00123664
Campylobacteraceae	Group	OLP	0.00605096	0.00170114	153	74	0.00050146	0.0012752
Lineage_IIb	Group	OLP	5.31e-05	1.49e-05	153	0	0.000501902	0.0012752
Selenomonadaceae	Group	OLP	5.9e-05	1.7e-05	153	0	0.000662854	0.00167176
Neisseriaceae	Group	OLP	0.0713244	0.0206137	153	147	0.000702275	0.00175825
Clade_III	Group	OLP	7.91e-05	2.29e-05	153	0	0.000730136	0.00181476
Arcobacteraceae	Group	OLP	-0.000591601	0.000173563	153	9	0.000837504	0.00206665
Peptococcaceae	Group	OLP	0.000119769	3.52e-05	153	0	0.000866522	0.00212298
Lineage_IIa	Group	OLP	5.12e-05	1.51e-05	153	0	0.000884415	0.00215145
Bdellovibrionaceae	Group	OLP	-7.82e-05	2.31e-05	153	0	0.000895241	0.00216245
AD3	Group	OLP	5.11e-05	1.51e-05	153	0	0.000951532	0.00228235
Subgroup_2	Group	OLP	5.91e-05	1.76e-05	153	0	0.000971964	0.00231517
Lineage_IV	Group	OLP	4.99e-05	1.49e-05	153	0	0.00104214	0.00246519
Halieaceae	Group	OLP	5.21e-05	1.57e-05	153	0	0.00111714	0.00262451
S0134_terrestrial_group	Group	OLP	-0.00100944	0.000304545	153	27	0.00114919	0.00268145
Aeromonadaceae	Group	OLP	0.000228275	6.9e-05	153	1	0.00117229	0.00269579
HOC36	Group	OLP	5.07e-05	1.53e-05	153	0	0.00116594	0.00269579
Acidiferrobacteraceae	Group	OLP	4.82e-05	1.46e-05	153	0	0.00117892	0.00269579
Acidaminococcaceae	Group	OLP	5.13e-05	1.55e-05	153	0	0.00119285	0.0027096
Brevibacillaceae	Group	OLP	5.42e-05	1.65e-05	153	0	0.00128238	0.00289379
Micavibrionaceae	Group	OLP	5.32e-05	1.63e-05	153	0	0.00131711	0.00295273
Alteromonadaceae	Group	OLP	-0.000420952	0.000129663	153	7	0.00143933	0.00320579
Oscillospirales	Group	OLP	4.9e-05	1.53e-05	153	0	0.00160914	0.00356087
Yersiniaceae	Group	OLP	5.27e-05	1.64e-05	153	0	0.00162959	0.00358301
Nitrincolaceae	Group	OLP	7.84e-05	2.44e-05	153	0	0.00164068	0.00358441
Muribaculaceae	Group	OLP	-0.0172854	0.00541924	153	152	0.00173249	0.00376103
SAR202_clade	Group	OLP	5.14e-05	1.61e-05	153	0	0.00176003	0.00379679
Shewanellaceae	Group	OLP	5.22e-05	1.64e-05	153	0	0.00180177	0.00386255
Actinomycetaceae	Group	OLP	0.00737422	0.00232782	153	103	0.00185881	0.00396008
Cytophagaceae	Group	OLP	4.85e-05	1.54e-05	153	0	0.00193754	0.00410231
R7C24	Group	OLP	5.95e-05	1.89e-05	153	0	0.00198043	0.0041674
Bacteroidetes_BD2.2	Group	OLP	4.72e-05	1.51e-05	153	0	0.00208981	0.00437076
Microbacteriaceae	Group	OLP	-0.000110921	3.56e-05	153	0	0.00218243	0.00453172
VHS.B3.70	Group	OLP	4.83e-05	1.55e-05	153	0	0.0021932	0.00453172
MVP.88	Group	OLP	5.99e-05	1.94e-05	153	0	0.00233856	0.00477368
Listeriaceae	Group	OLP	4.64e-05	1.5e-05	153	0	0.00232755	0.00477368
D05.2	Group	OLP	4.73e-05	1.53e-05	153	0	0.00235205	0.00477368
Puniceispirillales_Incertae_Sedis	Group	OLP	-8.39e-05	2.73e-05	153	0	0.00254754	0.00514004
Solimonadaceae	Group	OLP	6.34e-05	2.1e-05	153	0	0.00293518	0.00588752
Rs.E47_termite_group	Group	OLP	4.63e-05	1.53e-05	153	0	0.00299942	0.0059814
Bacteroidales_Incertae_Sedis	Group	OLP	0.000152538	5.07e-05	153	1	0.00307619	0.00609904
Pasteurellaceae	Group	OLP	0.0516443	0.017209	153	152	0.00314928	0.00620807
Geobacteraceae	Group	OLP	-0.000268693	9.01e-05	153	2	0.00334374	0.00655372
Cardiobacteriaceae	Group	OLP	0.000555503	0.000187594	153	5	0.00356023	0.00693841
Methylococcaceae	Group	OLP	9.42e-05	3.19e-05	153	0	0.00366032	0.00709316
Frankiaceae	Group	OLP	4.66e-05	1.58e-05	153	0	0.00371113	0.00715123
NS11.12_marine_group	Group	OLP	4.44e-05	1.51e-05	153	0	0.00385219	0.00738158
Bacteroidales_BS11_gut_group	Group	OLP	-0.000121578	4.15e-05	153	0	0.00389046	0.00741349
JG30.KF.AS9	Group	OLP	7.5e-05	2.56e-05	153	0	0.00393914	0.00746477
Latescibacterota	Group	OLP	4.98e-05	1.71e-05	153	0	0.00420922	0.00793277
mle1.27	Group	OLP	4.4e-05	1.51e-05	153	0	0.00423576	0.00793915
Acidimicrobiaceae	Group	OLP	4.38e-05	1.51e-05	153	0	0.00431993	0.00805292
NB1.j	Group	OLP	8.46e-05	2.96e-05	153	0	0.00480251	0.00888064
S32	Group	OLP	4.46e-05	1.56e-05	153	0	0.00481574	0.00888064
AKYH767	Group	OLP	4.63e-05	1.62e-05	153	0	0.00486055	0.00891534
Acidobacteriae	Group	OLP	4.61e-05	1.61e-05	153	0	0.00492263	0.00898118
A0839	Group	OLP	5.21e-05	1.83e-05	153	0	0.00500217	0.00907802
Akkermansiaceae	Group	OLP	4.45e-05	1.6e-05	153	0	0.00604256	0.010875
Anaerofustaceae	Group	OLP	6.88e-05	2.47e-05	153	0	0.00605575	0.010875
Kapabacteriales	Group	OLP	-7.81e-05	2.81e-05	153	0	0.00620305	0.010911
SAR11_clade	Group	OLP	-0.00020127	7.25e-05	153	1	0.00617621	0.010911
Spirosomaceae	Group	OLP	9.58e-05	3.45e-05	153	0	0.00618588	0.010911
Rokubacteriales	Group	OLP	4.53e-05	1.63e-05	153	0	0.00617324	0.010911
Blfdi19	Group	OLP	4.26e-05	1.54e-05	153	0	0.00630218	0.0110288
Woeseiaceae	Group	OLP	-7.99e-05	2.94e-05	153	0	0.00742401	0.0129261
Paracaedibacteraceae	Group	OLP	4.02e-05	1.49e-05	153	0	0.0078651	0.0135564
NS9_marine_group	Group	OLP	4.93e-05	1.83e-05	153	0	0.00784608	0.0135564
Halomonadaceae	Group	OLP	-0.000165349	6.23e-05	153	0	0.0087562	0.0150169
Desulfuromonadaceae	Group	OLP	0.000115577	4.36e-05	153	1	0.00887992	0.0151533
Izemoplasmatales	Group	OLP	0.000101982	3.87e-05	153	0	0.00936574	0.0159032
Desulfovibrionaceae	Group	OLP	0.00322132	0.00123809	153	29	0.0101955	0.0172269
MWH.CFBk5	Group	OLP	0.000106612	4.22e-05	153	1	0.0125201	0.0210509
PB19	Group	OLP	4.02e-05	1.6e-05	153	0	0.0128314	0.0214691
Methyloligellaceae	Group	OLP	-0.000136417	5.45e-05	153	1	0.0134255	0.022266
Marinimicrobia_.SAR406_clade.	Group	OLP	4.21e-05	1.68e-05	153	0	0.0134375	0.022266
p.2534.18B5_gut_group	Group	OLP	5.15e-05	2.08e-05	153	0	0.0141192	0.0232832
Gallionellaceae	Group	OLP	0.000102082	4.12e-05	153	1	0.0143238	0.0235075
Paludibacteraceae	Group	OLP	0.000506533	0.000206397	153	7	0.0152578	0.0249211
Caulobacteraceae	Group	OLP	-0.000220504	9.03e-05	153	3	0.0157409	0.0255883
Helicobacteraceae	Group	OLP	0.00232444	0.000956186	153	35	0.0162306	0.0262599
SM2D12	Group	OLP	3.8e-05	1.58e-05	153	0	0.0174434	0.0280896
Rhodospirillaceae	Group	OLP	3.75e-05	1.56e-05	153	0	0.0175748	0.028169
A21b	Group	OLP	5.56e-05	2.34e-05	153	0	0.0185077	0.0295262
Promicromonosporaceae	Group	OLP	-9.53e-05	4.01e-05	153	0	0.0186542	0.0296222
JGI_0000069.P22	Group	OLP	8.15e-05	3.43e-05	153	0	0.0188178	0.0297443
Azospirillaceae	Group	OLP	-3.79e-05	1.6e-05	153	0	0.0190352	0.0299498
EPR3968.O8a.Bc78	Group	OLP	7.24e-05	3.11e-05	153	0	0.0210254	0.0329302
Peptostreptococcales.Tissierellales	Group	OLP	0.000274329	0.000118543	153	4	0.0220066	0.0343103
Stappiaceae	Group	OLP	4.03e-05	1.75e-05	153	0	0.0227004	0.0352319
PAUC26f	Group	OLP	4.22e-05	1.86e-05	153	0	0.0250105	0.0386423
Anaerovoracaceae	Group	OLP	0.000732643	0.000329594	153	23	0.0277107	0.0426223
Absconditabacteriales_.SR1.	Group	OLP	0.00130292	0.00059089	153	16	0.0289656	0.0443535
KI89A_clade	Group	OLP	3.25e-05	1.49e-05	153	0	0.0310638	0.047355
Rhodobiaceae	Group	OLP	-3.98e-05	1.83e-05	153	0	0.0316283	0.0480023
Enterobacteriaceae	Group	OLP	-0.00602334	0.00278497	153	126	0.0321304	0.0485494
Reyranellaceae	Group	OLP	-6.32e-05	2.94e-05	153	0	0.0327759	0.0493075

## Sheet: genus
Table S5. Differential species analyzed by MaAslin2 method at the levels of phylum, class, order, family and genus
feature	metadata	value	coef	stderr	N	N.not.0	pval	qval
TRA3.20	Group	OLP	-0.00084139	9.69e-05	153	50	5.87e-15	4.46e-12
X.Ruminococcus._gnavus_group	Group	OLP	-0.00304748	0.000368343	153	96	6.32e-14	1.2e-11
Gardnerella	Group	OLP	-0.0024652	0.000295286	153	88	4.09e-14	1.2e-11
Enterococcus	Group	OLP	-0.000885614	0.00010649	153	48	4.93e-14	1.2e-11
Agathobacter	Group	OLP	-0.000646451	8.11e-05	153	18	3.57e-13	5.43e-11
Longimicrobiaceae	Group	OLP	-0.00106749	0.00013787	153	53	1.3e-12	1.65e-10
Iamia	Group	OLP	-0.000256744	3.36e-05	153	1	2.2e-12	2.39e-10
AKAU4049	Group	OLP	-0.000563099	7.42e-05	153	22	3.14e-12	2.98e-10
Sutterella	Group	OLP	-0.00156734	0.000207985	153	62	4.15e-12	3.51e-10
Lachnoclostridium	Group	OLP	-0.00172019	0.00023897	153	92	2.67e-11	2.03e-09
Flavonifractor	Group	OLP	-0.000372336	5.24e-05	153	4	4.33e-11	2.57e-09
Dongia	Group	OLP	-0.000370055	5.2e-05	153	6	4.15e-11	2.57e-09
Altererythrobacter	Group	OLP	-0.000217923	3.07e-05	153	0	4.4e-11	2.57e-09
X.Eubacterium._coprostanoligenes_group	Group	OLP	-0.00356748	0.000504055	153	108	5.15e-11	2.62e-09
Faecalibacterium	Group	OLP	-0.0185994	0.00263562	153	126	5.76e-11	2.74e-09
X67.14	Group	OLP	-0.0031918	0.000454157	153	83	6.73e-11	3.01e-09
Haliangium	Group	OLP	-0.000412779	5.91e-05	153	6	8.78e-11	3.71e-09
IMCC26256	Group	OLP	-0.00305628	0.000438842	153	82	9.48e-11	3.79e-09
Nordella	Group	OLP	-0.000169001	2.43e-05	153	0	1.04e-10	3.94e-09
Nocardioides	Group	OLP	-0.00146054	0.000211889	153	64	1.39e-10	4.92e-09
MND1	Group	OLP	-0.00130223	0.000189039	153	66	1.42e-10	4.92e-09
BD2.11_terrestrial_group	Group	OLP	-0.000963832	0.000142692	153	52	2.9e-10	9.6e-09
Crossiella	Group	OLP	-0.000302378	4.5e-05	153	1	3.37e-10	1.07e-08
MB.A2.108	Group	OLP	-0.00347564	0.000518648	153	86	3.85e-10	1.13e-08
Lysobacter	Group	OLP	-0.00027017	4.03e-05	153	2	3.84e-10	1.13e-08
Solirubrobacter	Group	OLP	-0.00117724	0.000175998	153	50	4.11e-10	1.16e-08
Clostridium_sensu_stricto_1	Group	OLP	-0.00835656	0.00125489	153	106	4.8e-10	1.3e-08
X0319.7L14	Group	OLP	-0.0101851	0.00153126	153	95	5.01e-10	1.31e-08
Monoglobus	Group	OLP	-0.0010715	0.000162987	153	34	7.5e-10	1.78e-08
bacteriap25	Group	OLP	-0.000329242	5e-05	153	3	7.2e-10	1.78e-08
Aeromicrobium	Group	OLP	-0.000172733	2.63e-05	153	1	7.3e-10	1.78e-08
Rubrobacter	Group	OLP	-0.00296751	0.000452749	153	81	8.32e-10	1.92e-08
Gemmatimonas	Group	OLP	-0.000455218	6.96e-05	153	9	8.81e-10	1.97e-08
Pseudonocardia	Group	OLP	-0.00079677	0.000122562	153	41	1.1e-09	2.39e-08
UCG.005	Group	OLP	-0.00213779	0.000335267	153	101	2.09e-09	4.41e-08
Lechevalieria	Group	OLP	-0.000304237	4.79e-05	153	2	2.37e-09	4.87e-08
wb1.P19	Group	OLP	-0.000758237	0.000119953	153	43	2.78e-09	5.55e-08
Roseburia	Group	OLP	-0.00317716	0.000503167	153	102	2.87e-09	5.6e-08
Steroidobacter	Group	OLP	-0.000349189	5.57e-05	153	4	3.63e-09	6.89e-08
Mycobacterium	Group	OLP	-0.000820182	0.000131032	153	46	3.8e-09	7.05e-08
Gaiella	Group	OLP	-0.000800877	0.000128373	153	43	4.23e-09	7.65e-08
Blastococcus	Group	OLP	-0.000333202	5.36e-05	153	4	4.67e-09	8.25e-08
Phenylobacterium	Group	OLP	-0.000117017	1.88e-05	153	0	4.85e-09	8.38e-08
Ellin6055	Group	OLP	-0.000632178	0.000102643	153	35	6.33e-09	1.07e-07
Lewinella	Group	OLP	6.45e-05	1.05e-05	153	0	7.09e-09	1.17e-07
Asanoa	Group	OLP	-0.000205486	3.37e-05	153	0	8.68e-09	1.4e-07
Fibrobacter	Group	OLP	-0.000298189	4.9e-05	153	3	9.04e-09	1.43e-07
YC.ZSS.LKJ147	Group	OLP	-0.000165401	2.73e-05	153	0	1.03e-08	1.6e-07
CAG.352	Group	OLP	-0.000539985	8.93e-05	153	27	1.1e-08	1.67e-07
Bacteroidales_RF16_group	Group	OLP	-0.000593611	9.82e-05	153	31	1.13e-08	1.69e-07
Streptomyces	Group	OLP	-0.00107253	0.000177738	153	55	1.18e-08	1.73e-07
Amycolatopsis	Group	OLP	-0.000256684	4.26e-05	153	1	1.24e-08	1.78e-07
uncultured	Group	OLP	-0.021625	0.00359587	153	144	1.31e-08	1.84e-07
Prevotellaceae_UCG.004	Group	OLP	-0.000571833	9.53e-05	153	35	1.42e-08	1.96e-07
F082	Group	OLP	-0.00404155	0.000677949	153	90	1.7e-08	2.31e-07
Lachnospira	Group	OLP	-0.00311359	0.000525518	153	67	2.04e-08	2.71e-07
Bifidobacterium	Group	OLP	-0.00376595	0.000640276	153	119	2.52e-08	3.3e-07
Prevotellaceae_UCG.003	Group	OLP	-0.000702602	0.000119601	153	44	2.61e-08	3.36e-07
UCG.010	Group	OLP	-0.00172699	0.000294414	153	79	2.72e-08	3.45e-07
Christensenellaceae_R.7_group	Group	OLP	-0.000788576	0.000134622	153	58	2.83e-08	3.53e-07
Actinophytocola	Group	OLP	-0.000655677	0.000112224	153	40	3.05e-08	3.74e-07
Mesorhizobium	Group	OLP	-0.000195119	3.43e-05	153	0	6.51e-08	7.85e-07
Kribbella	Group	OLP	-0.000390622	6.91e-05	153	13	7.51e-08	8.92e-07
Longimicrobium	Group	OLP	-0.000208191	3.69e-05	153	0	7.88e-08	9.22e-07
NK4A214_group	Group	OLP	-0.00078598	0.000140017	153	17	9.25e-08	1.06e-06
Nitriliruptoraceae	Group	OLP	-0.000345717	6.19e-05	153	6	1.04e-07	1.18e-06
Microvirga	Group	OLP	-0.000299244	5.42e-05	153	4	1.42e-07	1.59e-06
Kluyvera	Group	OLP	-7.3e-05	1.32e-05	153	0	1.49e-07	1.64e-06
Actinoplanes	Group	OLP	-6.52e-05	1.18e-05	153	0	1.53e-07	1.66e-06
p.251.o5	Group	OLP	-0.000301571	5.5e-05	153	5	1.71e-07	1.83e-06
Subgroup_7	Group	OLP	-0.000279823	5.12e-05	153	3	1.83e-07	1.93e-06
Sphingomonas	Group	OLP	-0.00295706	0.000541759	153	101	1.93e-07	2.01e-06
Saccharofermentans	Group	OLP	-0.000167846	3.08e-05	153	0	2e-07	2.06e-06
Candidatus_Entotheonella	Group	OLP	-9.58e-05	1.81e-05	153	0	3.92e-07	3.97e-06
Subgroup_10	Group	OLP	-0.000225652	4.26e-05	153	2	4.17e-07	4.17e-06
X.Clostridium._innocuum_group	Group	OLP	-0.000175904	3.34e-05	153	0	4.68e-07	4.62e-06
TM7x	Group	OLP	4.27e-05	8.1e-06	153	0	4.77e-07	4.65e-06
Geodermatophilus	Group	OLP	-0.000175973	3.36e-05	153	0	5.52e-07	5.31e-06
UCG.003	Group	OLP	-0.000183762	3.52e-05	153	1	5.74e-07	5.45e-06
Rikenellaceae_RC9_gut_group	Group	OLP	-0.00362417	0.000699085	153	107	6.86e-07	6.36e-06
Rhizorhapis	Group	OLP	3.86e-05	7.45e-06	153	0	6.86e-07	6.36e-06
Centipeda	Group	OLP	4.96e-05	9.59e-06	153	0	7.17e-07	6.57e-06
Clostridia_vadinBB60_group	Group	OLP	-0.000631098	0.000122376	153	60	7.76e-07	7.02e-06
Sandaracinobacter	Group	OLP	5.06e-05	9.89e-06	153	0	9.11e-07	8.15e-06
Glycomyces	Group	OLP	-0.000219005	4.3e-05	153	2	1.06e-06	9.34e-06
BIrii41	Group	OLP	-0.000169305	3.44e-05	153	0	2.25e-06	1.94e-05
Rhodoplanes	Group	OLP	-7.75e-05	1.58e-05	153	0	2.23e-06	1.94e-05
Ellin6067	Group	OLP	-0.000332555	6.85e-05	153	11	3e-06	2.56e-05
Woeseia	Group	OLP	-0.000128503	2.65e-05	153	1	3.04e-06	2.57e-05
Gallaecimonas	Group	OLP	4.97e-05	1.03e-05	153	0	3.6e-06	3e-05
Lactobacillus	Group	OLP	-0.00308568	0.000642876	153	114	3.78e-06	3.13e-05
Pelagibius	Group	OLP	-0.000126244	2.65e-05	153	0	4.52e-06	3.62e-05
Pseudobutyrivibrio	Group	OLP	-0.000105713	2.22e-05	153	0	4.48e-06	3.62e-05
Saccharothrix	Group	OLP	-9.26e-05	1.94e-05	153	0	4.44e-06	3.62e-05
Rosenbergiella	Group	OLP	4.7e-05	9.9e-06	153	0	4.86e-06	3.85e-05
Roseisolibacter	Group	OLP	-0.000439687	9.32e-05	153	23	5.35e-06	4.2e-05
Papillibacter	Group	OLP	-0.000157811	3.36e-05	153	0	5.81e-06	4.51e-05
Gluconobacter	Group	OLP	3.5e-05	7.47e-06	153	0	6.17e-06	4.74e-05
Virgisporangium	Group	OLP	-7.77e-05	1.67e-05	153	0	6.98e-06	5.31e-05
Rodentibacter	Group	OLP	-0.00141662	0.00030461	153	87	7.17e-06	5.4e-05
Citrobacter	Group	OLP	-0.000122597	2.64e-05	153	0	7.36e-06	5.49e-05
Rikenella	Group	OLP	-0.000159124	3.45e-05	153	0	8.47e-06	6.25e-05
Acidibacter	Group	OLP	-0.000185305	4.02e-05	153	1	8.73e-06	6.38e-05
Marmoricola	Group	OLP	-6.88e-05	1.5e-05	153	0	8.95e-06	6.48e-05
Anaerovorax	Group	OLP	-0.000101271	2.21e-05	153	0	9.16e-06	6.57e-05
Clostridioides	Group	OLP	-7.03e-05	1.54e-05	153	0	9.73e-06	6.91e-05
X.Ruminococcus._torques_group	Group	OLP	-0.00124855	0.000273345	153	59	1.02e-05	7.16e-05
Saccharimonadaceae	Group	OLP	3.64e-05	8.02e-06	153	0	1.12e-05	7.79e-05
Anaerostipes	Group	OLP	-0.000459594	0.000101207	153	15	1.14e-05	7.85e-05
Quadrisphaera	Group	OLP	-5.77e-05	1.28e-05	153	0	1.29e-05	8.85e-05
Methyloceanibacter	Group	OLP	-0.000108963	2.42e-05	153	0	1.34e-05	9.07e-05
Parvibacter	Group	OLP	4.15e-05	9.23e-06	153	0	1.35e-05	9.07e-05
Afifella	Group	OLP	-7.74e-05	1.72e-05	153	0	1.39e-05	9.26e-05
Clostridia_UCG.014	Group	OLP	-0.00212463	0.00047865	153	113	1.74e-05	0.000114737
Howardella	Group	OLP	3.34e-05	7.52e-06	153	0	1.78e-05	0.000116574
Rhodanobacter	Group	OLP	-0.000166943	3.77e-05	153	1	1.84e-05	0.000119813
Bacteroidales_UCG.001	Group	OLP	-0.000159607	3.61e-05	153	0	1.86e-05	0.00012006
Selenomonas	Group	OLP	3.44e-05	7.78e-06	153	0	1.88e-05	0.000120196
Klebsiella	Group	OLP	-0.00157924	0.000357911	153	95	1.93e-05	0.000122537
Devosia	Group	OLP	-0.000170089	3.86e-05	153	1	1.96e-05	0.000122786
Bilophila	Group	OLP	-0.000102976	2.34e-05	153	0	1.99e-05	0.000122786
Dechlorobacter	Group	OLP	3.19e-05	7.24e-06	153	0	1.97e-05	0.000122786
KF.JG30.C25	Group	OLP	2.89e-05	6.6e-06	153	0	2.15e-05	0.000132003
Anaerotruncus	Group	OLP	-0.000251513	5.76e-05	153	5	2.36e-05	0.000143508
X1921.2	Group	OLP	2.82e-05	6.47e-06	153	0	2.46e-05	0.000148274
Pseudarcobacter	Group	OLP	3.13e-05	7.22e-06	153	0	2.6e-05	0.000155742
Candidatus_Bacilloplasma	Group	OLP	6.86e-05	1.58e-05	153	0	2.67e-05	0.000158447
Erysipelatoclostridiaceae	Group	OLP	2.97e-05	6.86e-06	153	0	2.72e-05	0.000160115
Arthrobacter	Group	OLP	-0.000103209	2.39e-05	153	0	2.88e-05	0.000168251
Fretibacterium	Group	OLP	2.94e-05	6.81e-06	153	0	2.9e-05	0.000168447
Saccharimonadales	Group	OLP	-5.08e-05	1.18e-05	153	0	2.99e-05	0.000172342
Constrictibacter	Group	OLP	-0.000121555	2.84e-05	153	0	3.35e-05	0.000191217
Leptotrichia	Group	OLP	0.0101963	0.00239669	153	139	3.66e-05	0.00020777
Roseimarinus	Group	OLP	2.82e-05	6.62e-06	153	0	3.69e-05	0.00020777
Erysipelotrichaceae_UCG.006	Group	OLP	3.59e-05	8.5e-06	153	0	4.19e-05	0.000234156
Bacteroides	Group	OLP	-0.0269245	0.00640495	153	146	4.48e-05	0.0002485
UCG.009	Group	OLP	-0.000140448	3.35e-05	153	0	4.7e-05	0.000258902
Harryflintia	Group	OLP	4.45e-05	1.06e-05	153	0	4.88e-05	0.000266996
Aurantimicrobium	Group	OLP	2.87e-05	6.89e-06	153	0	5.16e-05	0.000278982
Rhizobiales	Group	OLP	2.68e-05	6.44e-06	153	0	5.18e-05	0.000278982
Kapabacteriales	Group	OLP	-0.000115744	2.78e-05	153	1	5.32e-05	0.00028266
Hyphomicrobium	Group	OLP	-5.09e-05	1.22e-05	153	0	5.32e-05	0.00028266
Peptostreptococcus	Group	OLP	0.000806348	0.000193973	153	20	5.38e-05	0.000284165
UCG.001	Group	OLP	-7.88e-05	1.9e-05	153	0	5.43e-05	0.000284539
KF.JG30.B3	Group	OLP	-5.32e-05	1.28e-05	153	0	5.66e-05	0.000294503
UCG.002	Group	OLP	-0.00276426	0.000668131	153	19	5.82e-05	0.000300704
Adhaeribacter	Group	OLP	-0.000120553	2.93e-05	153	1	6.51e-05	0.000334444
Mobiluncus	Group	OLP	2.81e-05	6.84e-06	153	0	6.57e-05	0.00033493
Fusobacterium	Group	OLP	0.0214279	0.00523648	153	151	6.94e-05	0.00035151
Deefgea	Group	OLP	3.42e-05	8.41e-06	153	0	7.52e-05	0.000378243
Family_XIII_UCG.001	Group	OLP	4.82e-05	1.19e-05	153	0	7.74e-05	0.000386959
Porphyromonas	Group	OLP	0.0242538	0.00599495	153	142	8.3e-05	0.000412218
Capnocytophaga	Group	OLP	0.0115048	0.00284947	153	141	8.56e-05	0.000422621
Anaerofilum	Group	OLP	2.93e-05	7.26e-06	153	0	8.87e-05	0.000434775
Kocuria	Group	OLP	-4.8e-05	1.19e-05	153	0	9.39e-05	0.000457615
Allorhizobium.Neorhizobium.Pararhizobium.Rhizobium	Group	OLP	-0.000149832	3.74e-05	153	1	9.52e-05	0.000457695
Peptococcus	Group	OLP	0.000121433	3.03e-05	153	0	9.54e-05	0.000457695
Rhodoferax	Group	OLP	3.02e-05	7.54e-06	153	0	9.58e-05	0.000457695
Agromyces	Group	OLP	-0.000110173	2.76e-05	153	0	9.97e-05	0.000473394
Epulopiscium	Group	OLP	2.89e-05	7.26e-06	153	0	0.000104305	0.00049237
Dubosiella	Group	OLP	-0.000116114	2.92e-05	153	1	0.000106527	0.00049669
UCG.011	Group	OLP	3.47e-05	8.72e-06	153	0	0.000106324	0.00049669
X1921.3	Group	OLP	2.58e-05	6.5e-06	153	0	0.000110332	0.000511295
Domibacillus	Group	OLP	3.76e-05	9.49e-06	153	0	0.000112891	0.000519982
Gordonibacter	Group	OLP	2.88e-05	7.27e-06	153	0	0.000115168	0.000527276
Lacibacter	Group	OLP	2.8e-05	7.11e-06	153	0	0.000123229	0.000560804
Archangium	Group	OLP	-7.12e-05	1.81e-05	153	0	0.000126219	0.000570989
ML635J.40_aquatic_group	Group	OLP	2.77e-05	7.05e-06	153	0	0.000128063	0.000575905
Bulleidia	Group	OLP	3.17e-05	8.07e-06	153	0	0.000128909	0.000576298
Coprobacter	Group	OLP	2.79e-05	7.11e-06	153	0	0.00013292	0.000590755
Limnohabitans	Group	OLP	2.74e-05	6.99e-06	153	0	0.000134932	0.000596211
Rufibacter	Group	OLP	2.58e-05	6.6e-06	153	0	0.000136725	0.000600642
Fusicatenibacter	Group	OLP	-0.00123167	0.000316432	153	14	0.000148547	0.000648828
Haloactinopolyspora	Group	OLP	2.56e-05	6.59e-06	153	0	0.000153132	0.000665032
OLB12	Group	OLP	3.84e-05	9.93e-06	153	0	0.000161517	0.000697459
Mogibacterium	Group	OLP	0.000159373	4.12e-05	153	1	0.000163421	0.000701697
Solobacterium	Group	OLP	0.000276307	7.17e-05	153	5	0.000170296	0.000727105
Paraprevotella	Group	OLP	-0.000295873	7.69e-05	153	8	0.000176453	0.000749186
Ohtaekwangia	Group	OLP	-4.31e-05	1.12e-05	153	0	0.000179285	0.000756983
Eikenella	Group	OLP	0.00166724	0.000436837	153	37	0.00019689	0.000826719
PHOS.HE36	Group	OLP	5.24e-05	1.38e-05	153	0	0.00020327	0.000848077
X211ds20	Group	OLP	2.83e-05	7.42e-06	153	0	0.000204208	0.000848077
Clade_II	Group	OLP	-0.000711034	0.000187444	153	13	0.000214549	0.00088618
Subgroup_13	Group	OLP	2.98e-05	7.87e-06	153	0	0.000216671	0.000890108
Dorea	Group	OLP	-0.000288896	7.63e-05	153	8	0.000221734	0.000906011
Sneathia	Group	OLP	2.47e-05	6.53e-06	153	0	0.000226588	0.000920892
Guggenheimella	Group	OLP	3.03e-05	8.04e-06	153	0	0.000229285	0.000926897
Micrococcus	Group	OLP	2.48e-05	6.58e-06	153	0	0.000233537	0.000937885
Succinimonas	Group	OLP	2.55e-05	6.77e-06	153	0	0.000234471	0.000937885
Granulicatella	Group	OLP	0.00670023	0.00178139	153	113	0.00024131	0.000960188
Gramella	Group	OLP	2.63e-05	6.98e-06	153	0	0.000243093	0.000962244
Rhodobacter	Group	OLP	5.61e-05	1.5e-05	153	0	0.000255087	0.00100449
Mobilitalea	Group	OLP	2.64e-05	7.07e-06	153	0	0.000261738	0.00102537
Malikia	Group	OLP	2.68e-05	7.24e-06	153	0	0.000294012	0.00114004
Xanthomonas	Group	OLP	2.57e-05	6.94e-06	153	0	0.000292893	0.00114004
CHKCI001	Group	OLP	3.35e-05	9.04e-06	153	0	0.00029706	0.00114602
Ruminofilibacter	Group	OLP	3.34e-05	9.03e-06	153	0	0.000301535	0.00115741
W5053	Group	OLP	4.03e-05	1.1e-05	153	0	0.000326315	0.00124623
Clade_Ia	Group	OLP	-0.00126408	0.000346666	153	15	0.000365412	0.00138166
Butyricicoccus	Group	OLP	-0.000205899	5.65e-05	153	7	0.000364793	0.00138166
Niastella	Group	OLP	-0.000111553	3.07e-05	153	1	0.000385452	0.00145021
Conexibacter	Group	OLP	-6.37e-05	1.76e-05	153	0	0.000393815	0.00147438
Algoriphagus	Group	OLP	2.48e-05	6.86e-06	153	0	0.000399772	0.00148935
Bacteroidales_BS11_gut_group	Group	OLP	-0.000159198	4.4e-05	153	1	0.000402386	0.00149177
ZOR0006	Group	OLP	-7.38e-05	2.04e-05	153	0	0.000416963	0.00153731
Mizugakiibacter	Group	OLP	2.5e-05	6.93e-06	153	0	0.000418714	0.00153731
Dyella	Group	OLP	2.6e-05	7.22e-06	153	0	0.000429997	0.00157114
Tumebacillus	Group	OLP	2.41e-05	6.71e-06	153	0	0.000434271	0.00157917
Clostridium_sensu_stricto_6	Group	OLP	2.55e-05	7.14e-06	153	0	0.000474346	0.00171668
Pedomicrobium	Group	OLP	-9.3e-05	2.61e-05	153	1	0.000482299	0.00172957
Rubellimicrobium	Group	OLP	-4.69e-05	1.32e-05	153	0	0.000482459	0.00172957
CL500.29_marine_group	Group	OLP	-5.1e-05	1.43e-05	153	0	0.00049162	0.00175414
Paenisporosarcina	Group	OLP	2.53e-05	7.1e-06	153	0	0.000494209	0.00175513
Crocinitomix	Group	OLP	2.37e-05	6.66e-06	153	0	0.00049857	0.00176239
Defluviicoccus	Group	OLP	2.75e-05	7.73e-06	153	0	0.000501648	0.00176506
Macellibacteroides	Group	OLP	2.61e-05	7.33e-06	153	0	0.000504553	0.0017671
Anaerobiospirillum	Group	OLP	2.45e-05	6.9e-06	153	0	0.000512023	0.00178503
Campylobacter	Group	OLP	0.00601334	0.00170156	153	115	0.000543481	0.00187748
Rhodomicrobium	Group	OLP	-7.23e-05	2.05e-05	153	0	0.000543105	0.00187748
Taibaiella	Group	OLP	3.55e-05	1.01e-05	153	0	0.000575788	0.00198009
Alteromonas	Group	OLP	-0.000425502	0.00012119	153	12	0.00058878	0.00201564
S15.21	Group	OLP	2.32e-05	6.62e-06	153	0	0.000591827	0.00201699
Lysinibacillus	Group	OLP	2.63e-05	7.52e-06	153	0	0.000624966	0.00212042
Intestinibacter	Group	OLP	-0.000181923	5.21e-05	153	5	0.000632946	0.00213281
X0319.6G20	Group	OLP	-5.15e-05	1.48e-05	153	0	0.000635655	0.00213281
Saccharopolyspora	Group	OLP	2.3e-05	6.61e-06	153	0	0.000639685	0.00213281
Rhizocola	Group	OLP	2.37e-05	6.79e-06	153	0	0.000639844	0.00213281
Carnobacterium	Group	OLP	2.33e-05	6.7e-06	153	0	0.000671102	0.00222724
Sphingopyxis	Group	OLP	2.58e-05	7.44e-06	153	0	0.000690434	0.00228144
hgcI_clade	Group	OLP	2.9e-05	8.37e-06	153	0	0.000696715	0.00228234
FFCH9454	Group	OLP	2.33e-05	6.73e-06	153	0	0.000695892	0.00228234
Pseudoramibacter	Group	OLP	3.96e-05	1.15e-05	153	0	0.000715873	0.00233375
Ercella	Group	OLP	3.77e-05	1.09e-05	153	0	0.000718548	0.00233375
Malaciobacter	Group	OLP	-0.00035628	0.000103231	153	10	0.000723764	0.00234068
Halomonas	Group	OLP	-0.000209614	6.1e-05	153	7	0.000763313	0.00245319
Arcticibacter	Group	OLP	2.22e-05	6.45e-06	153	0	0.000765008	0.00245319
Erysipelotrichaceae_UCG.003	Group	OLP	-0.00034025	9.91e-05	153	12	0.000773822	0.00247103
Hamadaea	Group	OLP	2.55e-05	7.44e-06	153	0	0.000795478	0.00251901
Pseudoalteromonas	Group	OLP	2.51e-05	7.34e-06	153	0	0.000795321	0.00251901
Aureimonas	Group	OLP	2.7e-05	7.89e-06	153	0	0.000818174	0.00258013
Flavisolibacter	Group	OLP	-0.000120132	3.52e-05	153	0	0.000825879	0.00259367
Candidatus_Soleaferrea	Group	OLP	-4.37e-05	1.28e-05	153	0	0.000830114	0.00259624
Neisseria	Group	OLP	0.0695768	0.0204252	153	151	0.000843639	0.00262773
C0119	Group	OLP	2.36e-05	6.96e-06	153	0	0.000874282	0.00271206
S0134_terrestrial_group	Group	OLP	-0.00104706	0.000309327	153	60	0.00090731	0.00280307
Stomatobaculum	Group	OLP	0.000261734	7.75e-05	153	6	0.000927147	0.00285276
UBA1819	Group	OLP	-0.000115922	3.45e-05	153	2	0.000990563	0.0030356
Halarcobacter	Group	OLP	-0.000235884	7.03e-05	153	10	0.00100132	0.00305625
Franconibacter	Group	OLP	2.58e-05	7.7e-06	153	0	0.0010264	0.00312027
Rhodovastum	Group	OLP	2.67e-05	7.97e-06	153	0	0.00103466	0.00313283
CCD24	Group	OLP	-3.35e-05	1e-05	153	0	0.0010841	0.00326952
PeH15	Group	OLP	-4.13e-05	1.24e-05	153	0	0.00110243	0.00328568
Subgroup_25	Group	OLP	-4.14e-05	1.25e-05	153	0	0.00110103	0.00328568
env.OPS_17	Group	OLP	-4.29e-05	1.29e-05	153	0	0.00110061	0.00328568
Enterobacter	Group	OLP	2.17e-05	6.54e-06	153	0	0.00114775	0.0034074
SAR11_clade	Group	OLP	-0.00023889	7.22e-05	153	7	0.00116427	0.00344298
Longispora	Group	OLP	-0.00021044	6.37e-05	153	4	0.00119346	0.00351563
Holdemania	Group	OLP	2.29e-05	6.97e-06	153	0	0.00124979	0.00366733
Fictibacillus	Group	OLP	2.28e-05	6.95e-06	153	0	0.00127669	0.00373186
Ruminococcaceae	Group	OLP	-5.94e-05	1.81e-05	153	0	0.00129525	0.00377162
Rhodopseudomonas	Group	OLP	2.37e-05	7.25e-06	153	0	0.00130124	0.00377458
MM2	Group	OLP	2.21e-05	6.76e-06	153	0	0.00135785	0.00392382
Rahnella1	Group	OLP	3.04e-05	9.32e-06	153	0	0.00138028	0.00397352
Limnobacter	Group	OLP	4.68e-05	1.44e-05	153	0	0.00143819	0.0041091
Subgroup_26	Group	OLP	2.29e-05	7.04e-06	153	0	0.00143804	0.0041091
Actinomycetospora	Group	OLP	2.47e-05	7.62e-06	153	0	0.00145667	0.00414633
Photobacterium	Group	OLP	-0.000294582	9.15e-05	153	26	0.00156888	0.00444905
DTU089	Group	OLP	2.22e-05	6.91e-06	153	0	0.00159189	0.00449754
Thalassobaculum	Group	OLP	2.22e-05	6.91e-06	153	0	0.00163007	0.00458835
Psychrobacter	Group	OLP	2.72e-05	8.54e-06	153	0	0.00177805	0.00498641
UCG.007	Group	OLP	2.27e-05	7.14e-06	153	0	0.00181573	0.00507337
Simonsiella	Group	OLP	6.79e-05	2.14e-05	153	0	0.0018275	0.00508755
Inquilinus	Group	OLP	2.4e-05	7.56e-06	153	0	0.00184597	0.00512022
Allobaculum	Group	OLP	0.000240231	7.61e-05	153	7	0.00192434	0.0053167
Thioalbus	Group	OLP	-3.32e-05	1.05e-05	153	0	0.0019308	0.0053167
Clade_Ib	Group	OLP	-0.000213235	6.76e-05	153	6	0.0019536	0.00536005
Roseomonas	Group	OLP	3.29e-05	1.05e-05	153	0	0.0020217	0.00552695
Bdellovibrio	Group	OLP	-5.43e-05	1.73e-05	153	0	0.00208419	0.00567735
Sinomicrobium	Group	OLP	6.7e-05	2.15e-05	153	1	0.00217519	0.00590408
Pajaroellobacter	Group	OLP	-4.47e-05	1.43e-05	153	0	0.00218737	0.00591603
Coprobacillus	Group	OLP	-6.33e-05	2.03e-05	153	0	0.00221934	0.00598119
Dactylosporangium	Group	OLP	-4.42e-05	1.43e-05	153	0	0.00232067	0.00622017
Rhodocytophaga	Group	OLP	2.05e-05	6.62e-06	153	0	0.00232438	0.00622017
Hungatella	Group	OLP	-4.65e-05	1.52e-05	153	0	0.00259481	0.00691949
Massilia	Group	OLP	-0.000251841	8.23e-05	153	7	0.00263491	0.00700185
Micropepsis	Group	OLP	2.14e-05	7.02e-06	153	0	0.00273999	0.00724423
Nitrococcus	Group	OLP	2.06e-05	6.76e-06	153	0	0.00274518	0.00724423
JG30a.KF.32	Group	OLP	2.04e-05	6.75e-06	153	0	0.00286571	0.00753613
Parvimonas	Group	OLP	0.000267351	8.83e-05	153	10	0.00288419	0.00755858
Nakamurella	Group	OLP	2.06e-05	6.82e-06	153	0	0.00291429	0.0076112
Kibdelosporangium	Group	OLP	-6.05e-05	2e-05	153	0	0.00296019	0.00770461
Prevotellaceae	Group	OLP	7.55e-05	2.5e-05	153	1	0.00299759	0.00777532
UKL13.1	Group	OLP	7.06e-05	2.36e-05	153	1	0.00321836	0.00829136
RB41	Group	OLP	2.17e-05	7.23e-06	153	0	0.00321095	0.00829136
UCG.008	Group	OLP	2.31e-05	7.73e-06	153	0	0.00326992	0.00839575
Tannerella	Group	OLP	0.00149033	0.000500179	153	35	0.00336453	0.00860633
mle1.7	Group	OLP	2.51e-05	8.44e-06	153	0	0.00337459	0.00860633
Luteibacter	Group	OLP	2.24e-05	7.55e-06	153	0	0.00343972	0.0087431
Planomicrobium	Group	OLP	2.21e-05	7.47e-06	153	0	0.00353092	0.008945
X.Eubacterium._hallii_group	Group	OLP	-0.000130877	4.43e-05	153	2	0.00360167	0.00909391
X.Eubacterium._yurii_group	Group	OLP	0.000142814	4.84e-05	153	3	0.00365567	0.00916214
X.Clostridium._methylpentosum_group	Group	OLP	2.04e-05	6.9e-06	153	0	0.00365832	0.00916214
Gitt.GS.136	Group	OLP	1.98e-05	6.7e-06	153	0	0.00366486	0.00916214
Vicinamibacteraceae	Group	OLP	2.03e-05	6.9e-06	153	0	0.00368673	0.00918661
Castellaniella	Group	OLP	3.15e-05	1.07e-05	153	0	0.00372666	0.00925575
Nitrosomonas	Group	OLP	2.22e-05	7.55e-06	153	0	0.00375164	0.00926382
Tatumella	Group	OLP	2.07e-05	7.03e-06	153	0	0.00375429	0.00926382
Weissella	Group	OLP	-8.2e-05	2.79e-05	153	0	0.00384813	0.00946465
Romboutsia	Group	OLP	-0.000472368	0.000160964	153	29	0.00386153	0.00946698
Negativibacillus	Group	OLP	9.73e-05	3.32e-05	153	0	0.0039121	0.00956011
Haemophilus	Group	OLP	0.0439935	0.0150412	153	152	0.0039777	0.00965278
X.Eubacterium._nodatum_group	Group	OLP	0.000395271	0.000135278	153	18	0.00401352	0.00965278
Pseudorhodobacter	Group	OLP	8.04e-05	2.75e-05	153	2	0.0040077	0.00965278
Hydrogenophaga	Group	OLP	2.42e-05	8.27e-06	153	0	0.00401172	0.00965278
Actinospica	Group	OLP	2.13e-05	7.3e-06	153	0	0.00398529	0.00965278
Lachnospiraceae_UCG.001	Group	OLP	-0.000164745	5.64e-05	153	4	0.0040402	0.00966019
M2PB4.65_termite_group	Group	OLP	-3.45e-05	1.18e-05	153	0	0.00404203	0.00966019
Rhodococcus	Group	OLP	2.33e-05	8.09e-06	153	0	0.00454554	0.0108295
Nocardia	Group	OLP	-3.98e-05	1.39e-05	153	0	0.00464837	0.0109713
Caulobacter	Group	OLP	-3.43e-05	1.2e-05	153	0	0.00464311	0.0109713
KD3.93	Group	OLP	2.02e-05	7.04e-06	153	0	0.00462279	0.0109713
Glutamicibacter	Group	OLP	2.74e-05	9.56e-06	153	0	0.00473554	0.0111424
Coprococcus	Group	OLP	-0.000182877	6.38e-05	153	8	0.00475167	0.0111459
DMER64	Group	OLP	3.77e-05	1.32e-05	153	0	0.00483504	0.0113066
Marinobacter	Group	OLP	-4.24e-05	1.48e-05	153	0	0.00487634	0.0113681
Frisingicoccus	Group	OLP	-3.11e-05	1.09e-05	153	0	0.00492708	0.0114513
alphaI_cluster	Group	OLP	2.14e-05	7.5e-06	153	0	0.00498606	0.0115531
Gracilibacteria	Group	OLP	5.33e-05	1.87e-05	153	1	0.00505982	0.0116529
Endomicrobium	Group	OLP	2.11e-05	7.43e-06	153	0	0.00505148	0.0116529
Kineococcus	Group	OLP	2.02e-05	7.09e-06	153	0	0.00508906	0.0116849
Pla4_lineage	Group	OLP	2.1e-05	7.39e-06	153	0	0.00519773	0.0118907
Herminiimonas	Group	OLP	2.08e-05	7.32e-06	153	0	0.00521	0.0118907
Aeromonas	Group	OLP	0.000199043	7.05e-05	153	8	0.00540552	0.0123
Candidatus_Arthromitus	Group	OLP	1.98e-05	7.08e-06	153	0	0.00585164	0.0132754
Cetobacterium	Group	OLP	-0.00020778	7.47e-05	153	10	0.00607988	0.0137521
Occallatibacter	Group	OLP	2.05e-05	7.37e-06	153	0	0.00612823	0.0138203
Johnsonella	Group	OLP	0.000498055	0.000179263	153	12	0.0061576	0.0138455
Cardiobacterium	Group	OLP	0.000523652	0.000188622	153	15	0.00619643	0.0138917
Ahniella	Group	OLP	2.33e-05	8.43e-06	153	0	0.00643258	0.0143787
Granulicella	Group	OLP	2.42e-05	8.79e-06	153	0	0.00660385	0.0147183
Saccharomonospora	Group	OLP	3.21e-05	1.17e-05	153	0	0.00676626	0.0150361
Fenollaria	Group	OLP	-3.17e-05	1.16e-05	153	0	0.0071463	0.0158344
HIMB11	Group	OLP	1.95e-05	7.16e-06	153	0	0.00729264	0.0161117
Bradyrhizobium	Group	OLP	-0.000120844	4.47e-05	153	2	0.00761584	0.0167769
Actinomyces	Group	OLP	0.00580152	0.00214854	153	133	0.00772061	0.0169586
Citrifermentans	Group	OLP	-8.88e-05	3.32e-05	153	1	0.00829269	0.0181627
Muribaculaceae	Group	OLP	-0.0137414	0.00514355	153	153	0.00837785	0.0182965
Cryptobacterium	Group	OLP	4.56e-05	1.71e-05	153	0	0.00844136	0.0183823
UCG.012	Group	OLP	1.94e-05	7.29e-06	153	0	0.00855057	0.018567
Ramlibacter	Group	OLP	-0.000165624	6.25e-05	153	4	0.00888502	0.0192382
UCG.004	Group	OLP	-8.29e-05	3.14e-05	153	1	0.00910153	0.0196341
Phreatobacter	Group	OLP	3.8e-05	1.44e-05	153	0	0.00911954	0.0196341
Candidatus_Alysiosphaera	Group	OLP	-2.85e-05	1.08e-05	153	0	0.00915534	0.0196555
Flindersiella	Group	OLP	-3.35e-05	1.28e-05	153	0	0.0099198	0.0211771
SP3.e08	Group	OLP	1.7e-05	6.51e-06	153	0	0.00990054	0.0211771
Chitinophagaceae	Group	OLP	1.89e-05	7.25e-06	153	0	0.0100676	0.0214324
SZB85	Group	OLP	-2.75e-05	1.06e-05	153	0	0.0101107	0.021464
Achromobacter	Group	OLP	1.96e-05	7.52e-06	153	0	0.0102559	0.0217116
Lachnoanaerobaculum	Group	OLP	0.000782036	0.000301749	153	31	0.0104881	0.0221415
Methylibium	Group	OLP	1.77e-05	6.84e-06	153	0	0.010612	0.022341
Aggregatibacter	Group	OLP	0.00898184	0.00347837	153	130	0.0107678	0.0226064
Ellin517	Group	OLP	1.74e-05	6.76e-06	153	0	0.010993	0.0230157
Odoribacter	Group	OLP	-0.000146324	5.69e-05	153	5	0.0111263	0.0232308
Lachnospiraceae_ND3007_group	Group	OLP	-0.000140835	5.49e-05	153	6	0.011307	0.0234983
FFCH16767	Group	OLP	1.73e-05	6.77e-06	153	0	0.0113163	0.0234983
Desulfobulbus	Group	OLP	3.97e-05	1.55e-05	153	0	0.0114237	0.0236566
Pontibacter	Group	OLP	-8.53e-05	3.34e-05	153	0	0.0115645	0.0238833
Veillonella	Group	OLP	0.000135785	5.32e-05	153	2	0.0116668	0.0238997
Porphyrobacter	Group	OLP	-5.33e-05	2.09e-05	153	0	0.011658	0.0238997
Sediminispirochaeta	Group	OLP	1.78e-05	6.96e-06	153	0	0.0116145	0.0238997
Nocardiopsis	Group	OLP	2.15e-05	8.43e-06	153	0	0.0118461	0.0242016
Lachnospiraceae_AC2044_group	Group	OLP	-3.09e-05	1.22e-05	153	0	0.0123259	0.0249806
EF100.94H03	Group	OLP	1.82e-05	7.17e-06	153	0	0.0123218	0.0249806
Hafnia.Obesumbacterium	Group	OLP	1.74e-05	6.86e-06	153	0	0.0122648	0.0249806
Ileibacterium	Group	OLP	2.55e-05	1.01e-05	153	0	0.0123766	0.0250164
Peptoanaerobacter	Group	OLP	6.95e-05	2.76e-05	153	1	0.0128167	0.0258374
UTBCD1	Group	OLP	1.87e-05	7.45e-06	153	0	0.0129665	0.0260701
possible_genus_04	Group	OLP	-3.2e-05	1.28e-05	153	0	0.0130414	0.0261517
Parapedobacter	Group	OLP	4.38e-05	1.75e-05	153	0	0.0132262	0.0263829
JTB255_marine_benthic_group	Group	OLP	3.94e-05	1.57e-05	153	0	0.0132186	0.0263829
Phytoactinopolyspora	Group	OLP	1.83e-05	7.35e-06	153	0	0.0138556	0.0275662
Hirschia	Group	OLP	-2.61e-05	1.06e-05	153	0	0.0147436	0.0291303
Edaphobaculum	Group	OLP	-3.47e-05	1.41e-05	153	0	0.0147195	0.0291303
Cutibacterium	Group	OLP	1.85e-05	7.5e-06	153	0	0.0147568	0.0291303
Comamonas	Group	OLP	0.000521803	0.000211878	153	14	0.0149114	0.0293592
Leucobacter	Group	OLP	4.05e-05	1.65e-05	153	0	0.0149883	0.0294345
Actinotalea	Group	OLP	3.74e-05	1.52e-05	153	0	0.0150716	0.0295218
Subdoligranulum	Group	OLP	-0.000408027	0.000166102	153	17	0.0151634	0.0296251
Alysiella	Group	OLP	0.000289068	0.000117778	153	5	0.0152509	0.0296437
OM27_clade	Group	OLP	-3.31e-05	1.35e-05	153	0	0.0152185	0.0296437
Eggerthia	Group	OLP	6.66e-05	2.72e-05	153	1	0.0153227	0.0296458
Herbinix	Group	OLP	4.09e-05	1.67e-05	153	0	0.01533	0.0296458
Lachnospiraceae_NK4B4_group	Group	OLP	2.15e-05	8.79e-06	153	0	0.0155534	0.0300015
Arenimonas	Group	OLP	-6.79e-05	2.79e-05	153	1	0.0161827	0.0310577
Cryptosporangium	Group	OLP	1.72e-05	7.06e-06	153	0	0.016181	0.0310577
Pedosphaeraceae	Group	OLP	-2.45e-05	1.01e-05	153	0	0.0162894	0.0311837
probable_genus_10	Group	OLP	-2.99e-05	1.23e-05	153	0	0.0164789	0.0314212
X.Anaerorhabdus._furcosa_group	Group	OLP	1.67e-05	6.87e-06	153	0	0.0164962	0.0314212
Faecalitalea	Group	OLP	2.71e-05	1.12e-05	153	0	0.0169792	0.0322604
X27F.1492R	Group	OLP	1.73e-05	7.19e-06	153	0	0.0171261	0.0323777
Belnapia	Group	OLP	1.69e-05	7e-06	153	0	0.0171152	0.0323777
Rothia	Group	OLP	0.00992763	0.0041444	153	144	0.0178256	0.033539
PeM15	Group	OLP	2.04e-05	8.51e-06	153	0	0.0178286	0.033539
Candidatus_Stoquefichus	Group	OLP	3.05e-05	1.28e-05	153	0	0.0181826	0.0339527
Fimbriimonadaceae	Group	OLP	2.11e-05	8.84e-06	153	0	0.0181772	0.0339527
Cohnella	Group	OLP	1.87e-05	7.84e-06	153	0	0.0181756	0.0339527
X.Eubacterium._brachy_group	Group	OLP	8.14e-05	3.42e-05	153	1	0.0183508	0.0341829
Reyranella	Group	OLP	-6.67e-05	2.82e-05	153	1	0.0191498	0.0355143
Peptoclostridium	Group	OLP	1.68e-05	7.07e-06	153	0	0.019159	0.0355143
Polycyclovorans	Group	OLP	4.01e-05	1.69e-05	153	0	0.0192364	0.035571
Bradymonadales	Group	OLP	-3.16e-05	1.33e-05	153	0	0.0193293	0.0355889
Olivibacter	Group	OLP	3.15e-05	1.33e-05	153	0	0.0193398	0.0355889
Sarcina	Group	OLP	1.73e-05	7.34e-06	153	0	0.0197651	0.0362837
Helicobacter	Group	OLP	0.00225248	0.000960657	153	82	0.0203427	0.0372233
F0058	Group	OLP	0.000485913	0.000207372	153	19	0.0204238	0.0372233
Phocaeicola	Group	OLP	0.000114917	4.9e-05	153	1	0.0204149	0.0372233
Alloprevotella	Group	OLP	0.00633009	0.00275055	153	150	0.022737	0.04134
Puia	Group	OLP	-2.31e-05	1.01e-05	153	0	0.0230145	0.0417447
Subgroup_5	Group	OLP	-3.22e-05	1.41e-05	153	0	0.0234167	0.042078
Thermomonas	Group	OLP	2.17e-05	9.48e-06	153	0	0.0234297	0.042078
Eisenbergiella	Group	OLP	3.23e-05	1.41e-05	153	0	0.0234751	0.042078
Prevotellaceae_YAB2003_group	Group	OLP	1.68e-05	7.35e-06	153	0	0.0233908	0.042078
Defluviimonas	Group	OLP	1.93e-05	8.42e-06	153	0	0.0233144	0.042078
U29.B03	Group	OLP	-2.71e-05	1.19e-05	153	0	0.0238591	0.0426657
BIyi10	Group	OLP	-3.11e-05	1.37e-05	153	0	0.0241936	0.0431623
Alcanivorax	Group	OLP	2.02e-05	8.91e-06	153	0	0.0248943	0.0443084
Gaiellales	Group	OLP	-2.61e-05	1.16e-05	153	0	0.0253983	0.0450998
F0332	Group	OLP	0.00145373	0.000645329	153	19	0.0257192	0.0455632
Craurococcus.Caldovatus	Group	OLP	1.56e-05	6.93e-06	153	0	0.0257889	0.0455805
Bordetella	Group	OLP	4.24e-05	1.89e-05	153	1	0.0263745	0.0464721
Tenggerimyces	Group	OLP	1.68e-05	7.51e-06	153	0	0.0264157	0.0464721
Tissierella	Group	OLP	2.51e-05	1.12e-05	153	0	0.0266591	0.0467919
Pseudofulvimonas	Group	OLP	1.65e-05	7.39e-06	153	0	0.0267375	0.0468215
Isoptericola	Group	OLP	-3.46e-05	1.55e-05	153	0	0.0271371	0.047412
Rubribacterium	Group	OLP	7.55e-05	3.39e-05	153	1	0.0273093	0.0476034
JTB23	Group	OLP	1.56e-05	7.01e-06	153	0	0.0277487	0.0482586
Parablastomonas	Group	OLP	1.9e-05	8.57e-06	153	0	0.0285646	0.0495642

## Sheet: order
Table S5. Differential species analyzed by MaAslin2 method at the levels of phylum, class, order, family and genus
feature	metadata	value	coef	stderr	N	N.not.0	pval	qval
uncultured	Group	OLP	-0.00238781	0.000305896	153	32	9.13e-13	8.99e-11
Longimicrobiales	Group	OLP	-0.00146042	0.000186806	153	2	8.54e-13	8.99e-11
Gemmatimonadales	Group	OLP	-0.00683215	0.000898082	153	74	2.78e-12	1.55e-10
Propionibacteriales	Group	OLP	-0.00269968	0.000355886	153	43	3.14e-12	1.55e-10
AKAU4049	Group	OLP	-0.000502361	6.79e-05	153	0	8.97e-12	3.54e-10
Bifidobacteriales	Group	OLP	-0.00617592	0.000843605	153	90	1.36e-11	3.91e-10
Frankiales	Group	OLP	-0.00110646	0.000151209	153	0	1.39e-11	3.91e-10
Polyangiales	Group	OLP	-0.000555106	7.75e-05	153	0	3.24e-11	7.98e-10
Rhizobiales	Group	OLP	-0.0050484	0.000710355	153	71	4.39e-11	9.62e-10
Fibrobacterales	Group	OLP	-0.00032774	4.63e-05	153	0	5.2e-11	1.02e-09
Oscillospirales	Group	OLP	-0.0343165	0.00486588	153	124	5.9e-11	1.06e-09
IMCC26256	Group	OLP	-0.00299554	0.000430617	153	45	9.9e-11	1.63e-09
Solirubrobacterales	Group	OLP	-0.0048355	0.000698918	153	56	1.21e-10	1.84e-09
Microtrichales	Group	OLP	-0.00253037	0.00036943	153	39	1.76e-10	2.47e-09
Clostridiales	Group	OLP	-0.0083685	0.00124557	153	79	3.51e-10	4.61e-09
MB.A2.108	Group	OLP	-0.0034149	0.000510666	153	50	4.15e-10	5.11e-09
BD2.11_terrestrial_group	Group	OLP	-0.000903094	0.000135556	153	0	4.73e-10	5.48e-09
X0319.7L14	Group	OLP	-0.0101244	0.00152293	153	82	5.1e-10	5.58e-09
Gaiellales	Group	OLP	-0.00613415	0.000938284	153	69	9.08e-10	9.29e-09
Rubrobacterales	Group	OLP	-0.00290677	0.000445121	153	42	9.43e-10	9.29e-09
Pseudonocardiales	Group	OLP	-0.00283923	0.000438269	153	43	1.24e-09	1.16e-08
Haliangiales	Group	OLP	-0.00035204	5.55e-05	153	0	2.55e-09	2.19e-08
Monoglobales	Group	OLP	-0.00101077	0.000160442	153	3	3.09e-09	2.54e-08
Euzebyales	Group	OLP	-0.000719731	0.000114421	153	0	3.25e-09	2.56e-08
Dongiales	Group	OLP	-0.000309317	5.05e-05	153	0	7.36e-09	5.58e-08
Sphingomonadales	Group	OLP	-0.00449996	0.000742386	153	65	1.03e-08	7.53e-08
Nitrosococcales	Group	OLP	-0.000729379	0.000121118	153	0	1.26e-08	8.85e-08
Streptomycetales	Group	OLP	-0.0010122	0.000168402	153	2	1.33e-08	9.04e-08
Tistrellales	Group	OLP	-0.000425447	7.25e-05	153	0	2.7e-08	1.77e-07
Nitriliruptorales	Group	OLP	-0.000506196	8.74e-05	153	0	3.97e-08	2.52e-07
bacteriap25	Group	OLP	-0.000268504	4.65e-05	153	0	4.13e-08	2.55e-07
Actinomarinales	Group	OLP	-0.00188967	0.000327653	153	24	4.4e-08	2.63e-07
Christensenellales	Group	OLP	-0.000773798	0.00013699	153	0	7.81e-08	4.53e-07
Micromonosporales	Group	OLP	-0.00167486	0.000298428	153	16	9.3e-08	5.23e-07
Clostridia_vadinBB60_group	Group	OLP	-0.000570359	0.000114433	153	0	1.69e-06	9.16e-06
Ardenticatenales	Group	OLP	-0.000134612	2.7e-05	153	0	1.72e-06	9.16e-06
Fusobacteriales	Group	OLP	0.0305321	0.00629631	153	147	3.05e-06	1.58e-05
Steroidobacterales	Group	OLP	-0.000451672	9.34e-05	153	0	3.23e-06	1.63e-05
Subgroup_7	Group	OLP	-0.000219084	4.81e-05	153	0	1.06e-05	5.2e-05
Ignavibacteriales	Group	OLP	0.000116608	2.61e-05	153	0	1.56e-05	7.48e-05
Syntrophomonadales	Group	OLP	0.000105029	2.38e-05	153	0	1.95e-05	9.13e-05
Thermoanaerobaculales	Group	OLP	-0.0001724	3.93e-05	153	0	2.19e-05	0.000100397
Clostridia_UCG.014	Group	OLP	-0.0020639	0.000475457	153	32	2.59e-05	0.00011587
Flavobacteriales	Group	OLP	0.0124775	0.00292114	153	96	3.42e-05	0.000149771
Chitinophagales	Group	OLP	-0.00097958	0.000233535	153	8	4.64e-05	0.000198889
Lachnospirales	Group	OLP	-0.0201882	0.00485688	153	147	5.39e-05	0.000226018
Azospirillales	Group	OLP	-0.000119257	2.93e-05	153	0	7.49e-05	0.000307555
Campylobacterales	Group	OLP	0.00765532	0.0018923	153	87	8.3e-05	0.000333894
Puniceispirillales	Group	OLP	-0.000126686	3.17e-05	153	0	0.000102493	0.000403821
X211ds20	Group	OLP	8.9e-05	2.25e-05	153	0	0.000118071	0.000450061
Subgroup_13	Group	OLP	9.06e-05	2.29e-05	153	0	0.000118798	0.000450061
Glycomycetales	Group	OLP	-0.000161422	4.14e-05	153	0	0.000142625	0.000513839
Oligoflexales	Group	OLP	9.01e-05	2.31e-05	153	0	0.000143615	0.000513839
KF.JG30.C25	Group	OLP	8.97e-05	2.3e-05	153	0	0.000146066	0.000513839
Parvibaculales	Group	OLP	9.02e-05	2.31e-05	153	0	0.000141101	0.000513839
Gracilibacteria	Group	OLP	0.000114051	2.94e-05	153	0	0.000153498	0.000530509
Synergistales	Group	OLP	9.01e-05	2.34e-05	153	0	0.000173196	0.000588269
Nitrococcales	Group	OLP	8.7e-05	2.31e-05	153	0	0.000236258	0.00078886
SAR11_clade	Group	OLP	-0.00402936	0.00107185	153	14	0.00024307	0.00079808
Alicyclobacillales	Group	OLP	8.54e-05	2.28e-05	153	0	0.000250227	0.00080811
Catenulisporales	Group	OLP	8.47e-05	2.28e-05	153	0	0.000282818	0.000898632
Ferrovibrionales	Group	OLP	8.4e-05	2.26e-05	153	0	0.000288831	0.000903169
C0119	Group	OLP	8.44e-05	2.33e-05	153	0	0.000409493	0.00126047
Peptococcales	Group	OLP	0.000142887	3.96e-05	153	0	0.000422126	0.00126815
Pyrinomonadales	Group	OLP	8.24e-05	2.29e-05	153	0	0.000431298	0.00126815
Subgroup_26	Group	OLP	8.36e-05	2.32e-05	153	0	0.000429672	0.00126815
Sneathiellales	Group	OLP	8.12e-05	2.27e-05	153	0	0.00046775	0.00135361
Pla4_lineage	Group	OLP	8.17e-05	2.29e-05	153	0	0.000474107	0.00135361
Gitt.GS.136	Group	OLP	8.05e-05	2.29e-05	153	0	0.000575456	0.0016195
Endomicrobiales	Group	OLP	8.19e-05	2.33e-05	153	0	0.000584881	0.00162284
Acidobacteriales	Group	OLP	-0.000198535	5.68e-05	153	0	0.000624306	0.00170817
Elsterales	Group	OLP	-0.000112381	3.23e-05	153	0	0.000663822	0.00178502
Subgroup_2	Group	OLP	8.22e-05	2.37e-05	153	0	0.000697698	0.00178502
Babeliales	Group	OLP	8.56e-05	2.47e-05	153	0	0.000695992	0.00178502
Fimbriimonadales	Group	OLP	8.18e-05	2.36e-05	153	0	0.000686404	0.00178502
PeM15	Group	OLP	8.11e-05	2.34e-05	153	0	0.000678497	0.00178502
Vicinamibacterales	Group	OLP	7.72e-05	2.26e-05	153	0	0.000804827	0.00203271
Cytophagales	Group	OLP	-0.000659609	0.000193355	153	3	0.000829453	0.00204253
JTB23	Group	OLP	7.63e-05	2.24e-05	153	0	0.000829004	0.00204253
FFCH16767	Group	OLP	7.81e-05	2.29e-05	153	0	0.000840961	0.0020453
Lineage_IIb	Group	OLP	7.62e-05	2.24e-05	153	0	0.000876668	0.00210614
Methylococcales	Group	OLP	0.000117367	3.47e-05	153	0	0.000915687	0.00217338
R7C24	Group	OLP	8.26e-05	2.47e-05	153	0	0.00106444	0.00249637
MVP.88	Group	OLP	8.3e-05	2.5e-05	153	0	0.00113996	0.00264202
Gammaproteobacteria_Incertae_Sedis	Group	OLP	-0.000149053	4.51e-05	153	0	0.00117963	0.00267111
Brevibacillales	Group	OLP	7.73e-05	2.34e-05	153	0	0.00116969	0.00267111
Lineage_IV	Group	OLP	7.31e-05	2.23e-05	153	0	0.00129127	0.0028582
Lineage_IIa	Group	OLP	7.43e-05	2.26e-05	153	0	0.0012829	0.0028582
S0134_terrestrial_group	Group	OLP	-0.000986321	0.000301551	153	1	0.00132861	0.00290819
Eubacteriales	Group	OLP	0.000108575	3.34e-05	153	0	0.00143535	0.00300812
HOC36	Group	OLP	7.38e-05	2.27e-05	153	0	0.00139337	0.00300812
Acidiferrobacterales	Group	OLP	7.13e-05	2.2e-05	153	0	0.00143034	0.00300812
AD3	Group	OLP	7.42e-05	2.28e-05	153	0	0.00141174	0.00300812
Salinisphaerales	Group	OLP	8.56e-05	2.64e-05	153	0	0.00147482	0.00305832
NB1.j	Group	OLP	0.000107763	3.34e-05	153	0	0.00152526	0.00312995
Acidaminococcales	Group	OLP	7.45e-05	2.32e-05	153	0	0.00159308	0.00323543
SAR202_clade	Group	OLP	7.45e-05	2.32e-05	153	0	0.00163049	0.00327762
Actinomycetales	Group	OLP	0.00739734	0.00232684	153	78	0.00179242	0.00356674
Burkholderiales	Group	OLP	0.0656137	0.0206679	153	153	0.00181839	0.00358223
Alteromonadales	Group	OLP	-0.000461014	0.000145488	153	1	0.00185345	0.00361513
Cardiobacteriales	Group	OLP	0.000587005	0.000186527	153	3	0.0019876	0.00383879
Caulobacterales	Group	OLP	-0.000378081	0.000120364	153	1	0.00202531	0.00387365
Verrucomicrobiales	Group	OLP	7.28e-05	2.35e-05	153	0	0.00230522	0.00436661
Desulfobulbales	Group	OLP	0.00012908	4.18e-05	153	0	0.00237534	0.00445658
VHS.B3.70	Group	OLP	7.14e-05	2.32e-05	153	0	0.002459	0.00457003
Latescibacterota	Group	OLP	7.29e-05	2.39e-05	153	0	0.00272127	0.00501019
Pasteurellales	Group	OLP	0.0516674	0.0172091	153	151	0.0031364	0.00572102
Acidimicrobiales	Group	OLP	6.69e-05	2.23e-05	153	0	0.00320367	0.00579012
mle1.27	Group	OLP	6.71e-05	2.26e-05	153	0	0.00350279	0.00627319
Desulfuromonadia	Group	OLP	0.000173137	5.84e-05	153	0	0.00353693	0.00627725
Acidobacteriae	Group	OLP	6.92e-05	2.38e-05	153	0	0.00417449	0.00734263
Blfdi19	Group	OLP	6.57e-05	2.28e-05	153	0	0.00453006	0.00789755
Ktedonobacterales	Group	OLP	8.44e-05	2.94e-05	153	0	0.00464814	0.00796246
Rokubacteriales	Group	OLP	6.84e-05	2.38e-05	153	0	0.00461701	0.00796246
EPR3968.O8a.Bc78	Group	OLP	9.56e-05	3.33e-05	153	0	0.00472383	0.00802236
Izemoplasmatales	Group	OLP	0.0001251	4.39e-05	153	0	0.00499817	0.00841573
Paracaedibacterales	Group	OLP	6.33e-05	2.26e-05	153	0	0.00570621	0.00952648
PB19	Group	OLP	6.33e-05	2.34e-05	153	0	0.00762608	0.0126247
Myxococcales	Group	OLP	-0.000135123	5.03e-05	153	0	0.00799173	0.0129047
Entotheonellales	Group	OLP	-7.04e-05	2.61e-05	153	0	0.00787335	0.0129047
Marinimicrobia_.SAR406_clade.	Group	OLP	6.52e-05	2.42e-05	153	0	0.00792886	0.0129047
Geobacterales	Group	OLP	-0.000245575	9.26e-05	153	0	0.00885961	0.0141898
Desulfovibrionales	Group	OLP	0.00326558	0.00124115	153	15	0.00939413	0.0148052
PAUC26f	Group	OLP	6.53e-05	2.48e-05	153	0	0.00936558	0.0148052
JGI_0000069.P22	Group	OLP	0.000104581	4.01e-05	153	0	0.00999231	0.0156229
Oceanospirillales	Group	OLP	-0.000283636	0.00011148	153	0	0.0119549	0.0183994
Cyanobacteriales	Group	OLP	-7.98e-05	3.13e-05	153	0	0.0118956	0.0183994
KI89A_clade	Group	OLP	5.56e-05	2.25e-05	153	0	0.0145584	0.0222326
Bacteroidales	Group	OLP	-0.0375916	0.0152632	153	153	0.014906	0.0225883
Enterobacterales	Group	OLP	-0.00699792	0.00287053	153	115	0.015936	0.0239649
Micavibrionales	Group	OLP	5.81e-05	2.43e-05	153	0	0.0181306	0.0270586
MBNT15	Group	OLP	9.85e-05	4.13e-05	153	0	0.0183764	0.0272192
Xanthomonadales	Group	OLP	-0.00059651	0.000253062	153	2	0.0196977	0.0289586
Deferribacterales	Group	OLP	0.000267311	0.000115123	153	2	0.0215721	0.0314793
RCP2.54	Group	OLP	4.94e-05	2.17e-05	153	0	0.0241062	0.0349185
Absconditabacteriales_.SR1.	Group	OLP	0.00132604	0.000591537	153	12	0.0264399	0.0380194
Acetobacterales	Group	OLP	6.16e-05	2.8e-05	153	0	0.0295668	0.0422076
Kineosporiales	Group	OLP	-5.02e-05	2.34e-05	153	0	0.0336029	0.0476243
Erysipelotrichales	Group	OLP	-0.000585533	0.000275563	153	12	0.0352264	0.0495686
PAUC43f_marine_benthic_group	Group	OLP	4.51e-05	2.13e-05	153	0	0.0357706	0.0499774

## Sheet: phylum
Table S5. Differential species analyzed by MaAslin2 method at the levels of phylum, class, order, family and genus
feature	metadata	value	coef	stderr	N	N.not.0	pval	qval
Myxococcota	Group	OLP	-0.00142051	0.000180009	153	0	5.63e-13	1.86e-11
Gemmatimonadota	Group	OLP	-0.0108391	0.00142402	153	19	2.72e-12	4.49e-11
Fusobacteriota	Group	OLP	0.0308148	0.0062727	153	59	2.31e-06	2.55e-05
Campilobacterota	Group	OLP	0.00793807	0.00185228	153	11	3.23e-05	0.000266755
Firmicutes	Group	OLP	-0.059466	0.014513	153	153	6.79e-05	0.000448416
Actinobacteriota	Group	OLP	-0.0363936	0.00947842	153	130	0.00018082	0.00099451
Proteobacteria	Group	OLP	0.0853648	0.0231578	153	153	0.000316767	0.00149333
Deferribacterota	Group	OLP	0.000550065	0.000156849	153	0	0.000597161	0.00246329
Acidobacteriota	Group	OLP	-0.00104622	0.00039478	153	1	0.00890297	0.0293798
NB1.j	Group	OLP	0.000390517	0.000146765	153	0	0.00863762	0.0293798
Desulfobacterota	Group	OLP	0.00317732	0.00124743	153	2	0.0118628	0.0294451
Patescibacteria	Group	OLP	0.00151287	0.000602772	153	1	0.0131323	0.0294451
MBNT15	Group	OLP	0.000381219	0.000148432	153	0	0.01119	0.0294451
Latescibacterota	Group	OLP	0.000357512	0.000148069	153	0	0.0169533	0.0294451
Dependentiae	Group	OLP	0.000368354	0.000148423	153	0	0.0141679	0.0294451
Planctomycetota	Group	OLP	0.000362328	0.000147755	153	0	0.0153372	0.0294451
Armatimonadota	Group	OLP	0.000361025	0.000148947	153	0	0.0165394	0.0294451
Synergistota	Group	OLP	0.000372865	0.000149272	153	0	0.0135651	0.0294451
Methylomirabilota	Group	OLP	0.000351134	0.000149088	153	0	0.0197985	0.0326675
Marinimicrobia_.SAR406_clade.	Group	OLP	0.000347926	0.000149225	153	0	0.0210461	0.0330724
RCP2.54	Group	OLP	0.000332106	0.000146432	153	0	0.0247478	0.0371217
SAR324_clade.Marine_group_B.	Group	OLP	0.000324991	0.000148223	153	0	0.029868	0.0428542
Elusimicrobiota	Group	OLP	0.000309274	0.000143204	153	0	0.0323761	0.0445171
