# Supplementary material for: Microbiome landscape of lesions and adjacent normal mucosal areas in oral lichen planus patient
Source: Front Microbiol. 2022 Oct 20;13:992065. doi: 10.3389/fmicb.2022.992065 (PMC9630593; doi:10.3389/fmicb.2022.992065)
Supplement: Supplementary file 7 [file Table_6.XLSX]

## Sheet: All OLP
Table S6. Correlation between different species and age in OLP group
category	Correlation	P value	Adj P value	Significance
Moraxella	0.236061	0.038748	0.038748	*
Campylobacter	0.235498	0.0392288	0.0392288	*
Haemophilus	-0.232867	0.0415415	0.0415415	*
Prevotella	0.222224	0.0520798	0.0520798
Treponema	0.215107	0.0602804	0.0602804
Fusobacterium	0.202648	0.0771387	0.0771387
Neisseria	0.188756	0.100166	0.100166
Rothia	0.154052	0.180998	0.180998
Leptotrichia	0.120123	0.298056	0.298056
Capnocytophaga	0.118019	0.306664	0.306664
Helicobacter	-0.115584	0.31682	0.31682
Streptococcus	0.10977	0.341935	0.341935
Muribaculaceae	-0.109257	0.34421	0.34421
Clostridium_sensu_stricto_1	-0.103236	0.371609	0.371609
Granulicatella	0.0994955	0.389277	0.389277
Gemella	0.0944438	0.41392	0.41392
Aggregatibacter	0.0925231	0.423522	0.423522
Rikenellaceae_RC9_gut_group	-0.0881291	0.445961	0.445961
Lachnospiraceae_NK4A136_group	-0.0785782	0.496952	0.496952
Corynebacterium	0.0737764	0.523691	0.523691
Lautropia	0.0697245	0.546804	0.546804
Escherichia-Shigella	-0.0688957	0.551592	0.551592
Bacteroides	-0.06808	0.556323	0.556323
Porphyromonas	0.0645412	0.577073	0.577073
0319-7L14	-0.0603863	0.601881	0.601881
Actinomyces	-0.0597263	0.605865	0.605865
Alloprevotella	-0.058016	0.616241	0.616241
Faecalibacterium	-0.0477415	0.68011	0.68011
Bifidobacterium	-0.0228907	0.843354	0.843354
Actinobacillus	-0.0155509	0.893217	0.893217

## Sheet: OLP female
Table S6. Correlation between different species and age in OLP group
category	Correlation	P value	Adj P value	Significance
Haemophilus	-0.425346	0.00776369	0.00776369	**
Lautropia	0.341592	0.0358191	0.0358191	*
Dialister	0.333042	0.0410361	0.0410361	*
Treponema	0.282943	0.0851994	0.0851994
Campylobacter	0.254002	0.123846	0.123846
Alloprevotella	-0.230103	0.16459	0.16459
Prevotella	0.20193	0.224073	0.224073
Porphyromonas	-0.192502	0.246909	0.246909
Capnocytophaga	0.180334	0.278618	0.278618
Bifidobacterium	0.173756	0.296816	0.296816
Helicobacter	0.169518	0.308936	0.308936
Neisseria	0.159834	0.337786	0.337786
Streptococcus	0.15797	0.343522	0.343522
Corynebacterium	0.153147	0.358643	0.358643
Muribaculaceae	0.151941	0.362485	0.362485
Clostridium_sensu_stricto_1	0.145481	0.383484	0.383484
Lachnospiraceae_NK4A136_group	0.145034	0.384961	0.384961
Bacteroides	0.14032	0.400759	0.400759
Blautia	0.137251	0.411244	0.411244
Escherichia-Shigella	0.120478	0.471218	0.471218
Rothia	0.116532	0.48597	0.48597
Fusobacterium	0.102829	0.538994	0.538994
Granulicatella	-0.0921949	0.581965	0.581965
Faecalibacterium	0.0759703	0.650315	0.650315
Leptotrichia	0.0594169	0.723078	0.723078
Actinomyces	-0.0591976	0.72406	0.72406
Actinobacillus	-0.0551993	0.742038	0.742038
Gemella	0.0496602	0.767167	0.767167
0319-7L14	0.0433073	0.796278	0.796278
Aggregatibacter	-0.0348608	0.8354	0.8354

## Sheet: OLP male
Table S6. Correlation between different species and age in OLP group
category	Correlation	P value	Adj P value	Significance
Moraxella	0.40412	0.0107266	0.0107266	*
Helicobacter	-0.391265	0.013777	0.013777	*
Muribaculaceae	-0.370191	0.0203563	0.0203563	*
Clostridium_sensu_stricto_1	-0.360538	0.02415	0.02415	*
Porphyromonas	0.331458	0.039276	0.039276	*
Lachnospiraceae_NK4A136_group	-0.327909	0.0415601	0.0415601	*
Fusobacterium	0.32578	0.0429815	0.0429815	*
Alistipes	-0.321521	0.0459425	0.0459425	*
Bacteroides	-0.261395	0.10797	0.10797
Aggregatibacter	0.25815	0.112576	0.112576
Escherichia-Shigella	-0.256223	0.11538	0.11538
Campylobacter	0.237972	0.14461	0.14461
0319-7L14	-0.223884	0.170645	0.170645
Granulicatella	0.220533	0.177306	0.177306
Prevotella	0.198023	0.226882	0.226882
Leptotrichia	0.192244	0.241006	0.241006
Treponema	0.180685	0.271004	0.271004
Tannerella	0.178869	0.27593	0.27593
Neisseria	0.160609	0.328704	0.328704
Faecalibacterium	-0.160102	0.330253	0.330253
Alloprevotella	0.146109	0.374788	0.374788
Rothia	0.121268	0.462098	0.462098
Actinomyces	-0.115083	0.485408	0.485408
Lautropia	-0.114271	0.48851	0.48851
Gemella	0.0693537	0.67483	0.67483
Capnocytophaga	0.0692523	0.67528	0.67528
Streptococcus	0.0533334	0.747104	0.747104
Actinobacillus	-0.0372643	0.821807	0.821807
Corynebacterium	-0.0352852	0.83113	0.83113
Haemophilus	-0.0230165	0.889387	0.889387
