# Supplementary material for: Microbiome landscape of lesions and adjacent normal mucosal areas in oral lichen planus patient
Source: Front Microbiol. 2022 Oct 20;13:992065. doi: 10.3389/fmicb.2022.992065 (PMC9630593; doi:10.3389/fmicb.2022.992065)
Supplement: Supplementary file 8 [file Table_7.XLSX]

## Sheet: Sheet1
Adjacent_vs_healthy							OLP_vs_healthy
Feature	AUC	Specificity	Sensitivity	cutoff	95%ci		Feature	AUC	Specificity	Sensitivity	cutoff	95%ci
Faecalibacterium	0.846548	0.688312	0.947368	0.00464472	0.785-0.908		Faecalibacterium	0.871155	0.973684	0.597403	0.00358437	0.817-0.926
0319-7L14	0.799385	0.558442	0.986842	0.000184945	0.727-0.872		0319-7L14	0.821429	0.973684	0.597403	0.000258073	0.756-0.887
Clostridium_sensu_stricto_1	0.779221	0.532468	0.960526	0.00118749	0.705-0.854		Clostridium_sensu_stricto_1	0.809296	0.960526	0.545455	0.00114144	0.743-0.876
Lactobacillus	0.74607	0.415584	0.973684	0.000973463	0.669-0.823		Bifidobacterium	0.781613	0.684211	0.792208	0.00589997	0.709-0.854
Bacteroides	0.745728	0.441558	0.973684	0.00410547	0.669-0.823		Bacteroides	0.78093	0.710526	0.714286	0.0154918	0.709-0.853
Escherichia-Shigella	0.740431	0.454545	0.973684	0.00226436	0.662-0.819		Lactobacillus	0.769822	0.736842	0.675325	0.00300046	0.696-0.844
Bifidobacterium	0.727785	0.454545	0.973684	0.00137174	0.648-0.808		Escherichia-Shigella	0.762645	0.907895	0.467532	0.00296829	0.688-0.837
Granulicatella	0.72676	0.675325	0.684211	0.00299614	0.648-0.806		Rikenellaceae_RC9_gut_group	0.734279	0.526316	0.87013	0.00689336	0.655-0.813
Rikenellaceae_RC9_gut_group	0.722146	0.545455	0.815789	0.00155534	0.642-0.802		Porphyromonas	0.726418	0.684211	0.688312	0.0073282	0.645-0.807
Porphyromonas	0.69583	0.792208	0.565789	0.00516557	0.611-0.781		Leptotrichia	0.723001	0.789474	0.623377	0.00596355	0.641-0.805
Muribaculaceae	0.662679	0.428571	0.934211	0.0123528	0.574-0.752		Capnocytophaga	0.71514	0.697368	0.675325	0.00503871	0.634-0.796
Haemophilus	0.65892	0.883117	0.434211	0.0177355	0.572-0.746		Fusobacterium	0.714627	0.631579	0.74026	0.00911261	0.633-0.796
Treponema	0.642174	0.571429	0.723684	0.00125293	0.553-0.731		Muribaculaceae	0.710526	0.684211	0.714286	0.0370975	0.626-0.795
Neisseria	0.635851	0.779221	0.460526	0.0295788	0.548-0.724		Campylobacter	0.693267	0.881579	0.506494	0.00468177	0.609-0.778
Lachnospiraceae_NK4A136_group	0.634313	0.415584	0.934211	0.00108879	0.544-0.725		Granulicatella	0.692755	0.697368	0.662338	0.00341273	0.609-0.776
Alloprevotella	0.628845	0.454545	0.842105	0.00672666	0.538-0.719		Lachnospiraceae_NK4A136_group	0.67823	0.684211	0.701299	0.00353193	0.591-0.765
Fusobacterium	0.627478	0.480519	0.828947	0.0172705	0.536-0.719		Neisseria	0.670198	0.75	0.545455	0.115107	0.585-0.755
Lautropia	0.621326	0.597403	0.657895	0.00315931	0.532-0.711		Alloprevotella	0.6473	0.763158	0.558442	0.0056295	0.558-0.737
Prevotella	0.615174	0.25974	0.973684	0.0231297	0.526-0.705		Actinomyces	0.640294	0.671053	0.61039	0.0052677	0.552-0.729
Actinomyces	0.60663	0.519481	0.710526	0.00582418	0.516-0.697		Haemophilus	0.63363	0.434211	0.818182	0.0180809	0.546-0.721
Bergeyella	0.602871	0.324675	0.868421	0.00162907	0.513-0.692		Prevotella	0.603213	0.986842	0.233766	0.01834	0.513-0.694
Corynebacterium	0.596377	0.311688	0.947368	0.000553958	0.505-0.688		Bergeyella	0.57758	0.447368	0.753247	0.000334815	0.486-0.669
Aggregatibacter	0.593301	0.688312	0.526316	0.00571655	0.503-0.684		Rothia	0.568865	0.605263	0.571429	0.00789738	0.477-0.661
Campylobacter	0.586295	0.467532	0.828947	0.00393146	0.493-0.680		Gemella	0.563739	0.592105	0.571429	0.00474332	0.472-0.655
Leptotrichia	0.582707	0.415584	0.842105	0.006671	0.490-0.675		Actinobacillus	0.557075	0.697368	0.441558	0.00527524	0.465-0.649
Capnocytophaga	0.573137	0.467532	0.723684	0.00582375	0.481-0.665		Aggregatibacter	0.555707	0.907895	0.298701	0.0174662	0.352-0.537
Streptococcus	0.561517	0.818182	0.328947	0.0330053	0.470-0.653		Corynebacterium	0.554682	0.881579	0.324675	0.00566583	0.461-0.648
Gemella	0.543917	0.649351	0.5	0.00342258	0.452-0.636		Treponema	0.549727	0.881579	0.337662	0.000676295	0.456-0.644
Actinobacillus	0.54067	0.792208	0.328947	0.000368586	0.449-0.633		Lautropia	0.531955	0.657895	0.467532	0.0030712	0.440-0.624
Rothia	0.528708	0.441558	0.671053	0.00863787	0.436-0.621		Streptococcus	0.500342	0.460526	0.623377	0.0471905	0.408-0.593
