# Supplementary material for: Microbiome landscape of lesions and adjacent normal mucosal areas in oral lichen planus patient
Source: Front Microbiol. 2022 Oct 20;13:992065. doi: 10.3389/fmicb.2022.992065 (PMC9630593; doi:10.3389/fmicb.2022.992065)
Supplement: Supplementary file 9 [file Table_8.XLSX]

## Sheet: cog.heatmap.top30
Table S7. Description of the top30 COG
COG ID	OLP	Adjacent	Healthy	COG Description
COG0642	97028.1	101970	132879	Signal transduction histidine kinase
COG1629	104156	103162	96714.2	Outer membrane receptor proteins, mostly Fe transport
COG0745	86575.7	92355.7	116990	Response regulators consisting of a CheY-like receiver domain and a winged-helix DNA-binding domain
COG2814	89551.8	91553.7	102315	Arabinose efflux permease
COG1309	84262.2	88069.5	106053	Transcriptional regulator
COG4974	83003.7	88751.2	102810	Site-specific recombinase XerD
COG0438	83074.8	86134.8	94628.6	Glycosyltransferase
COG0583	80179.8	82285.7	96617.6	Transcriptional regulator
COG1132	82142.4	85866.4	85158.2	ABC-type multidrug transport system, ATPase and permease components
COG0463	79572.4	81603.9	84724	Glycosyltransferases involved in cell wall biogenesis
COG1028	63828.1	67060.4	97749.6	Dehydrogenases with different specificities (related to short-chain alcohol dehydrogenases)
COG2207	62916	71711.9	93370.5	AraC-type DNA-binding domain-containing proteins
COG1595	63929.1	66576.1	94586.4	DNA-directed RNA polymerase specialized sigma subunit, sigma24 homolog
COG1131	61442.7	68393	77396.9	ABC-type multidrug transport system, ATPase component
COG0534	55803.4	57720.4	72086.2	Na+-driven multidrug efflux pump
COG1136	56671.7	60628.9	62046.3	ABC-type antimicrobial peptide transport system, ATPase component
COG1846	49808.5	53654.1	61094.8	Transcriptional regulators
COG2226	51702.5	52072	57593.3	Methylase involved in ubiquinone/menaquinone biosynthesis
COG1609	42748.9	47965.2	58945.3	Transcriptional regulators
COG2197	41548.7	45958.9	60461.2	Response regulator containing a CheY-like receiver domain and an HTH DNA-binding domain
COG0488	48635.7	49509.3	44277.7	ATPase components of ABC transporters with duplicated ATPase domains
COG0596	40357.4	43522.1	57063.6	Predicted hydrolases or acyltransferases (alpha/beta hydrolase superfamily)
COG1653	39467.6	43583.8	57855	ABC-type sugar transport system, periplasmic component
COG0451	43528.6	43225.5	49902.9	Nucleoside-diphosphate-sugar epimerases
COG0456	40772.9	43992.3	48661.8	Acetyltransferases
COG0564	45073.8	43913.7	38620.1	Pseudouridylate synthases, 23S RNA-specific
COG0395	35235.8	39085.2	50572	ABC-type sugar transport system, permease component
COG1538	40867.6	40779.2	41686.2	Outer membrane protein
COG1012	38317.9	37425.5	45830.7	NAD-dependent aldehyde dehydrogenases
COG0765	40199.4	41534.9	36383.3	ABC-type amino acid transport system, permease component
